# Supplementary material for: Acetyl α-d-2,3,4-tri­acetyl­lyxo­pyran­oside
Source: IUCrdata. 2025 Jan 10;10(Pt 1):x250016. doi: 10.1107/S2414314625000161 (PMC11799778; doi:10.1107/S2414314625000161)
Supplement: Supplementary file 1 [file x-10-x250016-sup1.cif]

##############################################################################
#                                                                            #
# This CIF contains the data for a data article accepted for                 #
# publication in IUCrData. It conforms to the requirements of                #
# Notes for Authors for IUCrData, and has been                               #
# peer reviewed under the auspices of IUCrData.                              #
#                                                                            #
# Full details of the Crystallographic Information File format               #
# are given in the paper "The Crystallographic Information File (CIF):       #
# a New Standard Archive File for Crystallography" by S. R. Hall, F. H.      #
# Allen and I. D. Brown [Acta Cryst. (1991), A47, 655-685].                  #
#                                                                            #
# The current version of the core CIF dictionary is obtainable from          #
# ftp://ftp.iucr.org/pub/cif_core.dic.                                       #
#                                                                            #
# Software is freely available for graphical display of the structure(s)     #
# in this CIF. For information consult the CIF software page                 #
# http://www.iucr.org/resources/cif/software.                                #
#                                                                            #
# This file may be used for bona fide research purposes within the           #
# scientific community so long as proper attribution is given to the data    # 
# article from which it was obtained.                                        #
#                                                                            #
##############################################################################
data_I
_audit_creation_method     'SHELXL-2019/1'
_journal_date_recd_electronic     2025-01-06
_journal_date_accepted     2025-01-08
_journal_name_full     'IUCrData'
_journal_year     2025
_journal_volume     10
_journal_issue      1
_journal_page_first     0
_journal_page_last     0
_journal_paper_category     HO
_journal_paper_doi     10.1107/S2414314625000161
_journal_coeditor_code     HB4504
_publ_contact_author_name     'Jonathan S. Rhoad'
_publ_contact_author_address
;
4525 Downs Dr
Saint Joseph, MO 64507, USA
;
_publ_contact_author_email     'jrhoad1@missouriwestern.edu'
_publ_contact_author_fax     ?
_publ_contact_author_phone     ?
_publ_section_title
;
Acetyl \a-<i>D</i>-2,3,4-triacetyllyxopyranoside
;
loop_
    _publ_author_name
    _publ_author_footnote
    _publ_author_address
    'Culver, Shawn' .
;
Missouri Western State University
4525 Downs Dr
Saint Joseph, MO 64507, USA
;
    'Rhoad, Jonathan S.' .
;
Missouri Western State University
4525 Downs Dr
Saint Joseph, MO 64507, USA
;
_publ_section_synopsis
;
In the title compound, which is of interest with respect to stereochemistry and
the anomeric effect, two acetyl substituents adopt equatorial orientations and
two are axial. The extended structure displays C---H...O hydrogen bonding.
;
_chemical_name_systematic
;
Acetyl \a-<i>D</i>-2,3,4-triacetyllyxopyranoside
;
_chemical_name_common     ?
_chemical_formula_moiety     'C13 H18 O9'
_chemical_formula_sum     'C13 H18 O9'
_chemical_formula_iupac     'C13 H18 O9'
_chemical_formula_weight     318.27
_chemical_melting_point     ?
_chemical_absolute_configuration     ad
_space_group_crystal_system     monoclinic
_space_group_name_H-M_alt     'P 21'
_space_group_name_Hall     'P 2yb'
loop_
    _space_group_symop_operation_xyz
    'x, y, z'
    '-x, y+1/2, -z'
_cell_length_a     8.1174(3)
_cell_length_b     9.5597(4)
_cell_length_c     10.2580(4)
_cell_angle_alpha     90
_cell_angle_beta     109.7341(14)
_cell_angle_gamma     90
_cell_volume     749.27(5)
_cell_formula_units_Z     2
_cell_measurement_reflns_used     5073
_cell_measurement_theta_min     6.52
_cell_measurement_theta_max     69.98
_cell_measurement_temperature     200(2)
_exptl_crystal_description     'Rectangular parallelepiped'
_exptl_crystal_colour     colourless
_exptl_crystal_size_max     0.200
_exptl_crystal_size_mid     0.080
_exptl_crystal_size_min     0.045
_exptl_crystal_density_diffrn     1.411
_exptl_crystal_density_meas     ?
_exptl_crystal_density_method     ?
_exptl_crystal_F_000     336
_exptl_absorpt_coefficient_mu     1.045
_exptl_absorpt_correction_type     multi-scan
_exptl_absorpt_process_details
;
(SADABS; Krause <i>et al.</i>,  2015)
;
_exptl_absorpt_correction_T_min     0.6499
_exptl_absorpt_correction_T_max     0.7533
_diffrn_ambient_temperature     200(2)
_diffrn_source     ?
_diffrn_radiation_type     CuK\a
_diffrn_radiation_wavelength     1.54178
_diffrn_measurement_device_type     'Bruker APEXII CCD'
_diffrn_measurement_method     '\f and \w scans'
_diffrn_detector_area_resol_mean     ?
_diffrn_reflns_number     5524
_diffrn_reflns_av_R_equivalents     0.0251
_diffrn_reflns_av_unetI/netI     0.0363
_diffrn_reflns_theta_min     6.516
_diffrn_reflns_theta_max     70.081
_diffrn_reflns_theta_full     66.000
_diffrn_measured_fraction_theta_max     0.963
_diffrn_measured_fraction_theta_full     0.988
_diffrn_reflns_limit_h_min     -9
_diffrn_reflns_limit_h_max     8
_diffrn_reflns_limit_k_min     -11
_diffrn_reflns_limit_k_max     8
_diffrn_reflns_limit_l_min     -12
_diffrn_reflns_limit_l_max     12
_refine_special_details
;
The ring and methyl hydrogen atoms were initially located in
difference-Fourier maps and refined as individual isotropic atoms.
;
_reflns_number_total     2107
_reflns_number_gt     2081
_reflns_threshold_expression     'I > 2\s(I)'
_refine_ls_structure_factor_coef     Fsqd
_refine_ls_matrix_type     full
_refine_ls_R_factor_all     0.0320
_refine_ls_R_factor_gt     0.0317
_refine_ls_wR_factor_gt     0.0755
_refine_ls_wR_factor_ref     0.0757
_refine_ls_goodness_of_fit_ref     1.113
_refine_ls_restrained_S_all     1.113
_refine_ls_number_reflns     2107
_refine_ls_number_parameters     270
_refine_ls_number_restraints     1
_refine_ls_hydrogen_treatment     refU
_refine_ls_weighting_scheme     calc
_refine_ls_weighting_details
              'w=1/[\s^2^(Fo^2^)+(0.0444P)^2^+0.0979P] where P=(Fo^2^+2Fc^2^)/3'
_atom_sites_solution_hydrogens     difmap
_atom_sites_solution_primary     ?
_atom_sites_solution_secondary     ?
_refine_ls_shift/su_max     0.000
_refine_ls_shift/su_mean     0.000
_refine_diff_density_max     0.299
_refine_diff_density_min     -0.245
_refine_ls_extinction_method
;
<i>SHELXL2019/1</i> (Sheldrick, 2015)
;
_refine_ls_extinction_coef     0.028(3)
_refine_ls_extinction_expression
                                  'Fc^*^=kFc[1+0.001xFc^2^\l^3^/sin(2\q)]^-1/4^'
_refine_ls_abs_structure_details
;
Flack <i>x</i> determined using 630 quotients
[(<i>I</i>^+^)-(<i>I</i>^-^)]/[(<i>I</i>^+^)+(<i>I</i>^-^)]
(Parsons <i>et al.</i>,  2013)
;
_refine_ls_abs_structure_Flack     0.08(7)
loop_
    _atom_type_symbol
    _atom_type_description
    _atom_type_scat_dispersion_real
    _atom_type_scat_dispersion_imag
    _atom_type_scat_source
    'C' 'C' 0.0181 0.0091
                         'International Tables Vol C Tables 4.2.6.8 and 6.1.1.4'
    'H' 'H' 0.0000 0.0000
                         'International Tables Vol C Tables 4.2.6.8 and 6.1.1.4'
    'O' 'O' 0.0492 0.0322
                         'International Tables Vol C Tables 4.2.6.8 and 6.1.1.4'
_computing_data_collection
;
APEX2 (Bruker, 2017)
;
_computing_cell_refinement
;
SAINT (Bruker, 2014)
;
_computing_data_reduction
;
SAINT (Bruker, 2014)
;
_computing_structure_solution
;
SHELXS97 (Sheldrick 2008)
;
_computing_structure_refinement
;
<i>SHELXL2019/1</i> (Sheldrick, 2015)
;
_computing_molecular_graphics
;
SHELXTL (Sheldrick 2008)
;
_computing_publication_material
;
SHELXTL (Sheldrick 2008)
;
loop_
    _atom_site_type_symbol
    _atom_site_label
    _atom_site_fract_x
    _atom_site_fract_y
    _atom_site_fract_z
    _atom_site_U_iso_or_equiv
    _atom_site_adp_type
    _atom_site_calc_flag
    _atom_site_occupancy
    _atom_site_disorder_assembly
    _atom_site_disorder_group
    O O1 -0.12797(18) 0.61079(17) 0.65441(14) 0.0265(4) Uani d 1 . .
    O O2 0.18123(17) 0.40848(17) 0.55297(15) 0.0261(4) Uani d 1 . .
    O O3 0.05956(18) 0.56065(17) 0.31122(15) 0.0278(4) Uani d 1 . .
    O O4 -0.2996(2) 0.45517(19) 0.21466(16) 0.0335(4) Uani d 1 . .
    O O5 -0.14941(18) 0.37458(16) 0.58585(15) 0.0267(4) Uani d 1 . .
    O O6 -0.1547(2) 0.5135(2) 0.84634(17) 0.0396(4) Uani d 1 . .
    O O7 0.4179(2) 0.5469(2) 0.5983(2) 0.0458(5) Uani d 1 . .
    O O8 -0.1219(2) 0.7203(2) 0.17276(16) 0.0374(4) Uani d 1 . .
    O O9 -0.2878(4) 0.2352(3) 0.1434(2) 0.0698(7) Uani d 1 . .
    C C1 -0.0355(3) 0.4874(2) 0.6386(2) 0.0249(5) Uani d 1 . .
    H H1 0.038(3) 0.457(3) 0.730(3) 0.025(6) Uiso d 1 . .
    C C2 0.0676(2) 0.5270(2) 0.5439(2) 0.0237(4) Uani d 1 . .
    H H2 0.138(3) 0.606(3) 0.571(3) 0.020(5) Uiso d 1 . .
    C C3 -0.0509(3) 0.5479(2) 0.3942(2) 0.0244(4) Uani d 1 . .
    H H3 -0.117(3) 0.631(3) 0.386(2) 0.018(5) Uiso d 1 . .
    C C4 -0.1710(3) 0.4228(3) 0.3476(2) 0.0260(5) Uani d 1 . .
    H H4 -0.103(3) 0.344(3) 0.343(2) 0.020(6) Uiso d 1 . .
    C C5 -0.2688(3) 0.3961(3) 0.4481(2) 0.0273(5) Uani d 1 . .
    H H5A -0.342(3) 0.470(3) 0.446(2) 0.017(6) Uiso d 1 . .
    H H5B -0.336(3) 0.315(3) 0.427(3) 0.021(6) Uiso d 1 . .
    C C6 -0.1753(3) 0.6122(3) 0.7703(2) 0.0285(5) Uani d 1 . .
    C C7 -0.2522(4) 0.7496(3) 0.7883(3) 0.0381(6) Uani d 1 . .
    H H7A -0.211(2) 0.7748(15) 0.880(5) 0.075(12) Uiso d 1 . .
    H H7B -0.232(7) 0.826(6) 0.730(6) 0.093(15) Uiso d 1 . .
    H H7C -0.369(8) 0.738(7) 0.761(6) 0.104(18) Uiso d 1 . .
    C C8 0.3551(3) 0.4327(3) 0.5903(2) 0.0267(5) Uani d 1 . .
    C C9 0.4529(3) 0.2978(3) 0.6181(2) 0.0305(5) Uani d 1 . .
    H H9A 0.414(4) 0.237(4) 0.535(4) 0.050(9) Uiso d 1 . .
    H H9B 0.428(4) 0.251(4) 0.691(3) 0.034(7) Uiso d 1 . .
    H H9C 0.579(4) 0.312(4) 0.648(3) 0.045(8) Uiso d 1 . .
    C C10 0.0097(3) 0.6518(3) 0.2030(2) 0.0301(5) Uani d 1 . .
    C C11 0.1387(4) 0.6508(4) 0.1280(3) 0.0423(6) Uani d 1 . .
    H H11A 0.246(5) 0.623(5) 0.185(4) 0.051(9) Uiso d 1 . .
    H H11B 0.141(7) 0.742(7) 0.088(6) 0.092(15) Uiso d 1 . .
    H H11C 0.090(5) 0.577(5) 0.045(4) 0.060(10) Uiso d 1 . .
    C C12 -0.3453(3) 0.3515(3) 0.1204(2) 0.0394(6) Uani d 1 . .
    C C13 -0.4761(4) 0.4017(5) -0.0120(3) 0.0540(9) Uani d 1 . .
    H H13A -0.544(7) 0.482(7) 0.009(5) 0.092(16) Uiso d 1 . .
    H H13B -0.546(6) 0.333(6) -0.055(5) 0.074(13) Uiso d 1 . .
    H H13C -0.410(6) 0.421(6) -0.067(5) 0.074(12) Uiso d 1 . .
loop_
    _atom_site_aniso_label
    _atom_site_aniso_U_11
    _atom_site_aniso_U_22
    _atom_site_aniso_U_33
    _atom_site_aniso_U_12
    _atom_site_aniso_U_13
    _atom_site_aniso_U_23
    O1 0.0271(7) 0.0251(8) 0.0268(6) 0.0027(6) 0.0085(5) -0.0005(6)
    O2 0.0187(7) 0.0230(8) 0.0344(7) 0.0007(6) 0.0060(5) -0.0024(6)
    O3 0.0275(7) 0.0268(8) 0.0305(7) 0.0011(6) 0.0117(6) 0.0024(6)
    O4 0.0309(7) 0.0349(10) 0.0273(7) -0.0029(7) 0.0000(6) -0.0030(7)
    O5 0.0260(7) 0.0231(8) 0.0294(7) -0.0025(6) 0.0073(6) 0.0005(6)
    O6 0.0494(9) 0.0388(11) 0.0336(8) 0.0015(8) 0.0179(7) 0.0031(8)
    O7 0.0252(8) 0.0303(10) 0.0781(12) -0.0055(7) 0.0126(8) -0.0029(10)
    O8 0.0374(9) 0.0336(10) 0.0333(8) 0.0012(8) 0.0015(6) 0.0044(7)
    O9 0.0903(17) 0.0519(16) 0.0528(12) 0.0004(14) 0.0051(11) -0.0247(12)
    C1 0.0236(9) 0.0231(11) 0.0262(9) 0.0010(8) 0.0061(7) -0.0016(8)
    C2 0.0208(9) 0.0187(11) 0.0306(10) 0.0001(8) 0.0071(7) -0.0019(9)
    C3 0.0228(9) 0.0224(11) 0.0282(9) 0.0017(9) 0.0090(8) -0.0006(9)
    C4 0.0227(9) 0.0254(11) 0.0265(10) 0.0005(9) 0.0038(7) -0.0025(9)
    C5 0.0222(10) 0.0260(12) 0.0310(10) -0.0018(10) 0.0056(8) -0.0024(9)
    C6 0.0267(10) 0.0316(13) 0.0263(9) -0.0029(9) 0.0075(7) -0.0049(9)
    C7 0.0417(14) 0.0378(15) 0.0361(12) 0.0055(11) 0.0146(10) -0.0067(11)
    C8 0.0212(9) 0.0320(12) 0.0262(9) -0.0009(9) 0.0071(7) -0.0011(9)
    C9 0.0234(10) 0.0325(14) 0.0334(11) 0.0029(9) 0.0067(8) 0.0030(10)
    C10 0.0326(11) 0.0274(12) 0.0259(10) -0.0081(10) 0.0042(8) -0.0036(9)
    C11 0.0424(14) 0.0515(17) 0.0327(12) -0.0114(12) 0.0124(10) 0.0015(12)
    C12 0.0392(12) 0.0507(18) 0.0303(11) -0.0095(12) 0.0144(9) -0.0103(11)
    C13 0.0473(15) 0.084(3) 0.0263(11) -0.0197(18) 0.0065(10) -0.0040(15)
_geom_special_details
;
 All esds (except the esd in the dihedral angle between two l.s. planes)
 are estimated using the full covariance matrix.  The cell esds are taken
 into account individually in the estimation of esds in distances, angles
 and torsion angles; correlations between esds in cell parameters are only
 used when they are defined by crystal symmetry.  An approximate (isotropic)
 treatment of cell esds is used for estimating esds involving l.s. planes.
;
loop_
    _geom_bond_atom_site_label_1
    _geom_bond_atom_site_label_2
    _geom_bond_site_symmetry_2
    _geom_bond_distance
    _geom_bond_publ_flag
    O1 C6 . 1.367(3) ?
    O1 C1 . 1.437(3) ?
    O2 C8 . 1.352(3) ?
    O2 C2 . 1.444(2) ?
    O3 C10 . 1.361(3) ?
    O3 C3 . 1.435(2) ?
    O4 C12 . 1.346(3) ?
    O4 C4 . 1.443(2) ?
    O5 C1 . 1.405(3) ?
    O5 C5 . 1.433(2) ?
    O6 C6 . 1.199(3) ?
    O7 C8 . 1.196(3) ?
    O8 C10 . 1.201(3) ?
    O9 C12 . 1.198(4) ?
    C1 C2 . 1.528(3) ?
    C1 H1 . 0.97(3) ?
    C2 C3 . 1.525(3) ?
    C2 H2 . 0.94(3) ?
    C3 C4 . 1.515(3) ?
    C3 H3 . 0.94(3) ?
    C4 C5 . 1.520(3) ?
    C4 H4 . 0.95(3) ?
    C5 H5A . 0.92(3) ?
    C5 H5B . 0.94(3) ?
    C6 C7 . 1.493(4) ?
    C7 H7A . 0.91(5) ?
    C7 H7B . 0.99(6) ?
    C7 H7C . 0.90(6) ?
    C8 C9 . 1.491(3) ?
    C9 H9A . 0.99(4) ?
    C9 H9B . 0.95(3) ?
    C9 H9C . 0.97(3) ?
    C10 C11 . 1.494(3) ?
    C11 H11A . 0.91(4) ?
    C11 H11B . 0.96(7) ?
    C11 H11C . 1.07(4) ?
    C12 C13 . 1.493(4) ?
    C13 H13A . 1.01(6) ?
    C13 H13B . 0.89(6) ?
    C13 H13C . 0.92(5) ?
loop_
    _geom_angle_atom_site_label_1
    _geom_angle_atom_site_label_2
    _geom_angle_atom_site_label_3
    _geom_angle_site_symmetry_1
    _geom_angle_site_symmetry_3
    _geom_angle
    _geom_angle_publ_flag
    C6 O1 C1 . . 114.64(16) ?
    C8 O2 C2 . . 117.83(18) ?
    C10 O3 C3 . . 117.73(17) ?
    C12 O4 C4 . . 117.2(2) ?
    C1 O5 C5 . . 114.06(16) ?
    O5 C1 O1 . . 111.88(15) ?
    O5 C1 C2 . . 112.09(17) ?
    O1 C1 C2 . . 106.69(17) ?
    O5 C1 H1 . . 104.6(17) ?
    O1 C1 H1 . . 108.5(16) ?
    C2 C1 H1 . . 113.1(15) ?
    O2 C2 C3 . . 109.81(16) ?
    O2 C2 C1 . . 103.86(16) ?
    C3 C2 C1 . . 112.22(16) ?
    O2 C2 H2 . . 107.6(16) ?
    C3 C2 H2 . . 108.1(15) ?
    C1 C2 H2 . . 115.0(15) ?
    O3 C3 C4 . . 110.17(17) ?
    O3 C3 C2 . . 107.51(15) ?
    C4 C3 C2 . . 109.53(17) ?
    O3 C3 H3 . . 109.2(15) ?
    C4 C3 H3 . . 110.3(15) ?
    C2 C3 H3 . . 110.1(14) ?
    O4 C4 C3 . . 108.18(18) ?
    O4 C4 C5 . . 107.47(16) ?
    C3 C4 C5 . . 110.29(17) ?
    O4 C4 H4 . . 111.8(15) ?
    C3 C4 H4 . . 108.6(15) ?
    C5 C4 H4 . . 110.5(15) ?
    O5 C5 C4 . . 111.03(16) ?
    O5 C5 H5A . . 110.3(15) ?
    C4 C5 H5A . . 109.7(15) ?
    O5 C5 H5B . . 105.0(15) ?
    C4 C5 H5B . . 112.4(15) ?
    H5A C5 H5B . . 108(2) ?
    O6 C6 O1 . . 122.7(2) ?
    O6 C6 C7 . . 125.7(2) ?
    O1 C6 C7 . . 111.6(2) ?
    C6 C7 H7A . . 109.7 ?
    C6 C7 H7B . . 114(3) ?
    H7A C7 H7B . . 110.1 ?
    C6 C7 H7C . . 107(4) ?
    H7A C7 H7C . . 109.4 ?
    H7B C7 H7C . . 106(5) ?
    O7 C8 O2 . . 123.8(2) ?
    O7 C8 C9 . . 126.10(19) ?
    O2 C8 C9 . . 110.1(2) ?
    C8 C9 H9A . . 110(2) ?
    C8 C9 H9B . . 109(2) ?
    H9A C9 H9B . . 108(3) ?
    C8 C9 H9C . . 112(2) ?
    H9A C9 H9C . . 110(3) ?
    H9B C9 H9C . . 107(3) ?
    O8 C10 O3 . . 123.6(2) ?
    O8 C10 C11 . . 126.0(2) ?
    O3 C10 C11 . . 110.4(2) ?
    C10 C11 H11A . . 111(2) ?
    C10 C11 H11B . . 109(3) ?
    H11A C11 H11B . . 113(4) ?
    C10 C11 H11C . . 106(2) ?
    H11A C11 H11C . . 109(3) ?
    H11B C11 H11C . . 108(4) ?
    O9 C12 O4 . . 123.2(2) ?
    O9 C12 C13 . . 126.0(3) ?
    O4 C12 C13 . . 110.8(3) ?
    C12 C13 H13A . . 109(3) ?
    C12 C13 H13B . . 111(3) ?
    H13A C13 H13B . . 112(4) ?
    C12 C13 H13C . . 104(3) ?
    H13A C13 H13C . . 117(5) ?
    H13B C13 H13C . . 104(4) ?
loop_
    _geom_torsion_atom_site_label_1
    _geom_torsion_atom_site_label_2
    _geom_torsion_atom_site_label_3
    _geom_torsion_atom_site_label_4
    _geom_torsion_site_symmetry_1
    _geom_torsion_site_symmetry_2
    _geom_torsion_site_symmetry_3
    _geom_torsion_site_symmetry_4
    _geom_torsion
    _geom_torsion_publ_flag
    C5 O5 C1 O1 . . . . 64.6(2) ?
    C5 O5 C1 C2 . . . . -55.2(2) ?
    C6 O1 C1 O5 . . . . 79.4(2) ?
    C6 O1 C1 C2 . . . . -157.64(16) ?
    C8 O2 C2 C3 . . . . 114.69(18) ?
    C8 O2 C2 C1 . . . . -125.12(17) ?
    O5 C1 C2 O2 . . . . -67.48(19) ?
    O1 C1 C2 O2 . . . . 169.73(14) ?
    O5 C1 C2 C3 . . . . 51.1(2) ?
    O1 C1 C2 C3 . . . . -71.7(2) ?
    C10 O3 C3 C4 . . . . 97.3(2) ?
    C10 O3 C3 C2 . . . . -143.44(18) ?
    O2 C2 C3 O3 . . . . -55.3(2) ?
    C1 C2 C3 O3 . . . . -170.28(18) ?
    O2 C2 C3 C4 . . . . 64.4(2) ?
    C1 C2 C3 C4 . . . . -50.6(2) ?
    C12 O4 C4 C3 . . . . 141.0(2) ?
    C12 O4 C4 C5 . . . . -99.9(2) ?
    O3 C3 C4 O4 . . . . -71.1(2) ?
    C2 C3 C4 O4 . . . . 170.86(16) ?
    O3 C3 C4 C5 . . . . 171.64(17) ?
    C2 C3 C4 C5 . . . . 53.6(2) ?
    C1 O5 C5 C4 . . . . 58.9(2) ?
    O4 C4 C5 O5 . . . . -175.16(18) ?
    C3 C4 C5 O5 . . . . -57.5(2) ?
    C1 O1 C6 O6 . . . . -6.1(3) ?
    C1 O1 C6 C7 . . . . 173.50(18) ?
    C2 O2 C8 O7 . . . . -10.3(3) ?
    C2 O2 C8 C9 . . . . 170.07(16) ?
    C3 O3 C10 O8 . . . . -0.8(3) ?
    C3 O3 C10 C11 . . . . -179.63(19) ?
    C4 O4 C12 O9 . . . . 1.9(4) ?
    C4 O4 C12 C13 . . . . -178.94(19) ?
loop_
    _geom_hbond_atom_site_label_D
    _geom_hbond_atom_site_label_H
    _geom_hbond_atom_site_label_A
    _geom_hbond_site_symmetry_A
    _geom_hbond_distance_DH
    _geom_hbond_distance_HA
    _geom_hbond_distance_DA
    _geom_hbond_angle_DHA
    _geom_hbond_publ_flag
    C1 H1 O8 2_546 0.97(3) 2.47(3) 3.198(3) 132(2) yes
    C5 H5B O7 2_546 0.94(3) 2.63(3) 3.528(3) 160(2) yes
    C9 H9C O5 1_655 0.97(3) 2.57(3) 3.434(3) 149(3) yes
    C11 H11C O6 1_554 1.07(4) 2.39(4) 3.331(3) 145(3) yes
    C13 H13C O6 1_554 0.92(5) 2.66(5) 3.554(4) 162(4) yes
_shelx_space_group_comment
;
The symmetry employed for this shelxl refinement is uniquely defined
by the following loop, which should always be used as a source of
symmetry information in preference to the above space-group names.
They are only intended as comments.
;
_shelx_estimated_absorpt_T_min     0.818
_shelx_estimated_absorpt_T_max     0.954
_shelx_hkl_file
;
   2   0   0   22.44    1.29
  -2   0   0   23.16    1.06
   3   0   0  145.14    5.48
  -4   0   0  118.33    3.55
   4   0   0  118.58    3.57
   5   0   0    7.09    0.29
  -5   0   0    6.60    0.27
  -6   0   0   27.42    0.88
   6   0   0   26.44    0.90
  -7   0   0   33.63    1.07
  -7   0   0   35.62    1.12
  -7   0   0   34.42    1.07
   7   0   0   34.41    1.14
  -8   0   0    5.94    0.22
   1   1   0  321.48   12.05
   2   1   0  166.24    8.93
   3   1   0   64.60    3.28
   4  -1   0   63.58    1.98
   4   1   0   64.76    1.97
  -4   1   0   65.34    1.96
  -5  -1   0   56.11    1.66
   5  -1   0   54.05    1.69
  -5   1   0   51.99    1.67
   5   1   0   53.79    1.68
   6  -1   0   47.47    1.48
  -6  -1   0   45.62    1.45
   6   1   0   46.60    1.48
  -6   1   0   45.44    1.46
   7  -1   0    7.04    0.32
  -7  -1   0    6.80    0.26
  -7  -1   0    7.37    0.27
  -7  -1   0    6.82    0.30
   7   1   0    7.43    0.32
  -7   1   0    7.29    0.31
  -8  -1   0   19.91    0.63
  -9  -1   0    9.36    0.30
   0   2   0  360.15   13.76
   1   2   0  847.93   30.69
   2   2   0  317.82   12.40
   3   2   0   11.04    1.36
   4  -2   0   19.36    0.64
  -4  -2   0   19.36    0.62
   4   2   0   18.45    1.98
   4   2   0   19.27    0.63
  -4   2   0   19.68    0.63
   5  -2   0   11.66    0.45
   5   2   0   12.10    0.44
  -5   2   0   12.13    0.43
  -6  -2   0   27.16    1.01
   6  -2   0   32.03    1.03
  -6  -2   0   30.33    0.95
   6   2   0   31.87    1.01
  -6   2   0   31.37    1.00
  -7  -2   0    6.32    0.24
   7  -2   0    6.48    0.31
  -7  -2   0    6.58    0.25
  -7   2   0    6.24    0.28
   7   2   0    6.62    0.30
  -8  -2   0   29.57    0.91
  -8  -2   0   29.19    0.91
  -9  -2   0   25.15    0.77
   0   3   0    0.11    0.27
   1   3   0   97.22    4.26
  -1   3   0   85.76    3.53
   2   3   0    6.84    1.08
   3  -3   0   94.49    2.83
  -3  -3   0   90.84    2.81
   3   3   0   95.57    5.00
   4  -3   0    2.80    0.16
  -4  -3   0    2.82    0.14
   4   3   0    2.89    0.15
  -4   3   0    2.75    0.14
   4   3   0    2.68    0.96
   5  -3   0   71.36    2.24
   5   3   0   71.27    2.22
  -5   3   0   73.62    2.21
  -6  -3   0   15.40    0.51
  -6  -3   0   15.27    0.52
  -6  -3   0   15.23    0.52
   6  -3   0   16.27    0.59
  -6   3   0   15.99    0.56
   6   3   0   16.32    0.57
   7  -3   0   14.76    0.58
  -7  -3   0   16.09    0.52
  -7  -3   0   15.58    0.52
   7   3   0   15.52    0.57
  -7   3   0   16.33    0.56
  -8  -3   0    7.29    0.25
  -8  -3   0    7.20    0.26
   0   4   0    5.81    0.92
   1   4   0   14.98    1.60
  -2  -4   0  198.29    6.14
   2  -4   0  203.21    6.15
   2   4   0  216.51    8.76
   3  -4   0  114.27    3.48
  -3  -4   0  112.56    3.46
   3   4   0  118.47    6.20
  -4  -4   0   32.57    1.00
   4  -4   0   31.31    1.02
  -4   4   0   31.21    1.00
   4   4   0   31.32    3.14
   4   4   0   31.32    1.00
   5  -4   0    7.67    0.34
  -5  -4   0    7.75    0.31
  -5   4   0    7.79    0.31
   5   4   0    7.75    0.32
  -6  -4   0   87.68    2.65
  -6  -4   0   90.69    2.68
  -6  -4   0   86.13    2.65
   6  -4   0   87.12    2.73
  -6  -4   0   88.65    2.66
  -6   4   0   89.15    2.70
   6   4   0   86.94    2.71
  -7  -4   0    8.07    0.28
   7  -4   0    7.65    0.36
  -7  -4   0    8.24    0.29
   7   4   0    7.46    0.35
  -7   4   0    7.70    0.32
  -8  -4   0   14.90    0.48
  -8  -4   0   15.51    0.49
   0  -5   0   -0.02    0.04
   0   5   0    0.03    0.29
   1  -5   0    5.95    0.24
  -1  -5   0    6.03    0.23
   1   5   0    6.25    1.23
   2  -5   0   21.86    0.72
  -2  -5   0   21.64    0.71
   2   5   0   22.64    2.45
   3  -5   0    0.37    0.07
  -3  -5   0    0.31    0.06
   3   5   0    0.21    0.54
   4  -5   0   18.06    0.62
  -4  -5   0   17.54    0.59
   4   5   0   16.06    2.45
   4   5   0   17.70    0.59
  -5  -5   0   32.13    1.07
  -5  -5   0   36.00    1.10
   5  -5   0   35.99    1.14
   5  -5   0   34.08    1.07
  -5  -5   0   34.78    1.10
  -5  -5   0   30.05    1.14
  -5  -5   0   33.22    1.07
  -5  -5   0   37.34    1.10
   5   5   0   35.18    1.12
  -6  -5   0   25.42    0.79
  -6  -5   0   25.65    0.82
   6  -5   0   24.16    0.79
  -6  -5   0   25.48    0.80
  -6  -5   0   24.98    0.79
   6  -5   0   24.75    0.86
   6   5   0   24.61    0.84
  -7  -5   0    1.35    0.08
  -7  -5   0    1.33    0.10
  -7  -5   0    1.44    0.10
  -7  -5   0    1.38    0.09
  -8  -5   0    1.58    0.08
   0  -6   0  143.40    4.31
   1  -6   0   18.80    0.62
  -1  -6   0   18.40    0.61
   1   6   0   18.11    2.23
  -2  -6   0   74.65    2.25
   2  -6   0   75.13    2.27
   2   6   0   70.82    5.01
  -3  -6   0   17.75    0.58
   3  -6   0   17.82    0.61
   3   6   0   15.43    2.42
  -4  -6   0    5.38    0.24
  -4  -6   0    5.57    0.25
  -4  -6   0    5.69    0.25
   4  -6   0    5.45    0.27
   4   6   0    5.50    0.25
   5  -6   0    0.29    0.06
  -5  -6   0    0.29    0.06
  -5  -6   0    0.29    0.08
  -5  -6   0    0.36    0.08
  -5  -6   0    0.32    0.07
  -5  -6   0    0.34    0.07
   5  -6   0    0.32    0.09
   5   6   0    0.31    0.09
   6  -6   0   15.85    0.52
  -6  -6   0   16.04    0.53
  -6  -6   0   15.82    0.51
  -6  -6   0   15.95    0.52
  -6  -6   0   16.40    0.58
  -6  -6   0   14.83    0.56
   6  -6   0   14.89    0.58
   6   6   0   15.11    0.56
  -7  -6   0    1.26    0.09
  -7  -6   0    1.25    0.08
  -7  -6   0    1.36    0.07
   0  -7   0    0.02    0.05
   1  -7   0   42.58    1.36
  -1  -7   0   43.34    1.35
   2  -7   0    8.36    0.34
  -2  -7   0    8.30    0.33
  -3  -7   0   16.07    0.58
   3  -7   0   17.12    0.62
  -3  -7   0   16.91    0.60
  -3  -7   0   18.84    0.64
  -3  -7   0   16.98    0.59
   4  -7   0    1.47    0.15
  -4  -7   0    1.34    0.14
  -4  -7   0    1.28    0.13
  -4  -7   0    1.37    0.12
   4  -7   0    1.52    0.11
  -4  -7   0    1.54    0.14
  -4  -7   0    1.51    0.13
   4   7   0    1.58    0.14
   5  -7   0    0.40    0.07
   5  -7   0    0.42    0.09
  -5  -7   0    0.47    0.09
  -5  -7   0    0.36    0.07
  -5  -7   0    0.39    0.07
  -5  -7   0    0.33    0.06
  -5  -7   0    0.37    0.09
   5   7   0    0.29    0.08
  -6  -7   0    3.65    0.17
  -6  -7   0    3.59    0.17
   6  -7   0    3.60    0.16
  -6  -7   0    3.79    0.17
  -6  -7   0    3.82    0.17
  -7  -7   0    3.22    0.13
  -7  -7   0    3.29    0.13
   0  -8   0   24.82    0.83
   0  -8   0   25.49    0.84
  -1  -8   0   17.18    0.59
  -1  -8   0   17.40    0.61
  -1  -8   0   17.31    0.59
   1  -8   0   16.79    0.60
   1  -8   0   17.33    0.61
   2  -8   0   23.48    0.81
  -2  -8   0   23.57    0.78
  -2  -8   0   25.10    0.80
  -2  -8   0   24.01    0.80
   2  -8   0   22.75    0.79
  -3  -8   0   22.67    0.76
  -3  -8   0   23.63    0.78
  -3  -8   0   24.12    0.78
   3  -8   0   23.27    0.80
   3  -8   0   22.41    0.74
  -3  -8   0   22.63    0.76
   4  -8   0    6.46    0.30
  -4  -8   0    6.01    0.26
  -4  -8   0    6.60    0.26
   4  -8   0    6.45    0.25
  -4  -8   0    6.59    0.26
  -4  -8   0    6.35    0.28
  -4  -8   0    6.68    0.28
   4   8   0    6.24    0.28
   5  -8   0   14.30    0.47
  -5  -8   0   13.80    0.48
  -5  -8   0   14.20    0.47
  -5  -8   0   14.32    0.48
  -5  -8   0   14.35    0.47
  -5  -8   0   13.96    0.47
  -6  -8   0    2.53    0.12
  -6  -8   0    2.55    0.11
  -6  -8   0    2.61    0.12
  -6  -8   0    2.34    0.12
  -6  -8   0    2.70    0.12
   6  -8   0    2.26    0.14
   0  -9   0   -0.03    0.06
   0  -9   0   -0.01    0.06
  -1  -9   0   26.35    0.88
   1  -9   0   27.01    0.88
  -1  -9   0   27.42    0.88
   1  -9   0   26.56    0.90
  -1  -9   0   27.32    0.89
  -2  -9   0   22.25    0.75
  -2  -9   0   22.43    0.75
  -2  -9   0   23.03    0.74
   2  -9   0   22.41    0.76
   2  -9   0   21.34    0.72
   2  -9   0   23.29    0.75
  -3  -9   0   30.14    0.96
  -3  -9   0   31.09    0.95
   3  -9   0   30.11    0.93
  -3  -9   0   27.12    0.93
  -4  -9   0    2.27    0.12
  -4  -9   0    2.13    0.13
  -4  -9   0    2.11    0.14
   4  -9   0    2.31    0.13
  -4  -9   0    2.14    0.14
  -5  -9   0    3.17    0.14
   5  -9   0    3.44    0.15
  -5  -9   0    3.49    0.15
  -5  -9   0    3.21    0.15
  -5  -9   0    3.40    0.14
  -5  -9   0    3.39    0.15
  -5  -9   0    3.72    0.15
   0 -10   0   19.14    0.66
   0 -10   0   18.76    0.63
   1 -10   0    0.74    0.08
  -1 -10   0    0.75    0.09
   1 -10   0    0.68    0.08
  -1 -10   0    0.75    0.08
  -2 -10   0    5.33    0.23
  -2 -10   0    5.84    0.24
   2 -10   0    6.00    0.23
   2 -10   0    5.87    0.24
  -2 -10   0    6.04    0.24
  -3 -10   0   41.21    1.30
  -3 -10   0   43.16    1.31
  -3 -10   0   41.03    1.31
   3 -10   0   44.44    1.31
   4 -10   0    5.98    0.22
  -4 -10   0    5.76    0.21
  -4 -10   0    5.46    0.21
  -4 -10   0    5.84    0.21
   0 -11   0   -0.01    0.04
   0 -11   0    0.09    0.05
   1 -11   0    1.19    0.10
   1 -11   0    1.05    0.09
  -1 -11   0    1.16    0.09
  -1 -11   0    1.17    0.10
   2 -11   0    6.77    0.25
  -2 -11   0    7.08    0.25
  -2 -11   0    6.63    0.24
  -3 -11   0    2.83    0.12
  -3 -11   0    2.63    0.13
   3 -11   0    2.80    0.12
  -9   0   1   40.69    1.23
  -8   0   1   40.16    1.22
  -8   0   1   38.79    1.25
   7   0  -1    0.02    0.06
  -7   0   1    0.07    0.04
  -7   0   1    0.04    0.06
  -6   0   1   30.29    0.96
   6   0  -1   29.43    0.98
  -5   0   1   50.97    1.57
   5   0  -1   50.76    1.58
   4   0  -1    0.64    0.08
   3   0  -1   11.23    0.96
   2   0  -1  369.45   13.19
  -1   0  -1   61.42    2.29
  -2   0  -1  947.97   46.85
  -3   0  -1    0.81    0.30
  -4   0  -1   71.22    2.22
   4   0   1   75.15    2.24
   5   0   1   22.10    0.74
  -5   0  -1   21.51    0.72
   6   0   1    0.53    0.10
  -6   0  -1    0.41    0.06
  -6   0  -1    0.33    0.06
  -6   0  -1    0.33    0.08
  -7   0  -1    0.37    0.05
   7   0   1    0.41    0.09
  -7   0  -1    0.55    0.10
  -8   0  -1    2.72    0.12
  -9  -1   1   13.03    0.42
  -8  -1   1   24.13    0.76
  -8   1   1   23.87    0.80
  -7  -1   1    5.52    0.22
  -7  -1   1    5.68    0.25
   7  -1  -1    5.29    0.27
  -7   1   1    5.54    0.26
  -7   1   1    5.47    0.21
   7   1  -1    5.59    0.27
   6  -1  -1    1.40    0.13
  -6  -1   1    1.28    0.11
   6   1  -1    1.28    0.12
  -6   1   1    1.36    0.12
   5  -1  -1   32.40    1.03
  -5  -1   1   32.31    1.01
   5   1  -1   31.94    1.03
  -5   1   1   32.20    1.02
   4  -1  -1   18.69    0.62
   4   1  -1   19.13    0.61
   2   1  -1 1000.00   34.90
   1   1  -1   94.63    3.60
   0  -1  -1   10.10    0.59
   0   1  -1    7.76    0.67
  -1  -1  -1  146.75    5.99
  -1   1  -1  142.60    5.16
  -2  -1  -1  192.91    7.75
  -2   1  -1  190.02    7.20
  -3  -1  -1   66.85    2.91
   3   1   1   65.39    3.52
   4  -1   1  124.91    3.77
  -4  -1  -1  125.59    3.74
   4   1   1  123.44    3.76
  -4   1  -1  124.74    3.75
  -5  -1  -1   25.91    0.84
   5  -1   1   26.48    0.87
  -5   1  -1   25.31    0.84
   5   1   1   25.55    0.85
  -6  -1  -1   12.25    0.43
   6  -1   1   12.99    0.49
  -6  -1  -1   12.94    0.47
  -6  -1  -1   12.73    0.43
   6   1   1   12.87    0.49
  -6   1  -1   12.21    0.43
  -6   1  -1   13.22    0.47
  -7  -1  -1   15.85    0.53
  -7  -1  -1   16.73    0.53
  -7  -1  -1   16.75    0.57
   7  -1   1   15.77    0.59
   7   1   1   15.88    0.59
  -7   1  -1   15.75    0.57
  -8  -1  -1    5.22    0.20
  -9  -2   1   12.36    0.40
  -8  -2   1    1.61    0.10
  -8   2   1    1.58    0.13
  -7  -2   1   43.42    1.35
   7  -2  -1   43.96    1.41
  -7   2   1   43.92    1.40
   7   2  -1   44.24    1.41
   6  -2  -1   22.00    0.76
  -6   2   1   22.50    0.75
   6   2  -1   22.37    0.76
   5  -2  -1    6.36    0.28
  -5   2   1    6.60    0.26
   5   2  -1    6.72    0.27
  -4  -2   1    4.19    0.18
   4  -2  -1    4.07    0.19
   4   2  -1    4.70    0.19
   4   2  -1    4.16    0.96
  -4   2   1    4.37    0.18
   3   2  -1   50.53    3.03
   2   2  -1  196.64    7.39
   1   2  -1  751.15   29.80
  -1   2   1  946.21   42.09
  -1  -2  -1  181.18   16.15
  -1   2  -1  165.48    6.20
  -3  -2  -1  218.30    6.21
   3  -2   1  217.23    6.23
   3   2   1  187.61    8.26
   3   2   1  210.39    6.22
  -4  -2  -1    8.34    0.30
  -4  -2  -1    8.19    0.30
   4  -2   1    8.10    0.32
  -4   2  -1    8.50    0.31
   4   2   1    8.19    1.40
   4   2   1    7.94    0.31
  -5  -2  -1   37.31    1.17
   5  -2   1   37.87    1.21
   5   2   1   36.65    1.19
  -5   2  -1   36.49    1.18
  -6  -2  -1   31.81    1.00
  -6  -2  -1   28.17    0.92
   6  -2   1   30.21    1.00
  -6  -2  -1   27.59    0.90
  -6  -2  -1   29.24    0.92
  -6   2  -1   29.57    0.97
   6   2   1   29.49    0.98
  -7  -2  -1    0.34    0.06
  -7  -2  -1    0.22    0.05
   7  -2   1    0.34    0.09
   7   2   1    0.30    0.08
  -7   2  -1    0.35    0.08
  -8  -2  -1    3.06    0.13
  -9  -3   1    8.37    0.28
  -8  -3   1    7.38    0.26
   7  -3  -1   39.40    1.30
  -7  -3   1   40.53    1.24
  -7   3   1   40.81    1.28
   7   3  -1   39.14    1.29
   6  -3  -1   24.13    0.83
  -6  -3   1   23.76    0.77
   6   3  -1   23.99    0.81
  -6   3   1   25.05    0.81
  -5  -3   1   74.45    2.27
   5  -3  -1   76.22    2.30
  -5   3   1   74.40    2.28
   5   3  -1   73.20    2.28
   4  -3  -1   63.81    1.93
  -4  -3   1   63.57    1.91
   4   3  -1   61.51    1.92
   4   3  -1   61.72    4.13
  -4   3   1   63.55    1.92
  -3  -3   1   96.99    3.05
   3  -3  -1   99.44    3.06
   3   3  -1  108.22    5.30
   2   3  -1    8.46    1.21
   1   3  -1   33.14    2.22
  -1   3   1   32.48    1.72
   0   3   1   43.63    2.35
   0   3  -1   40.98    2.34
   1   3   1  221.19    8.16
  -1   3  -1  208.67    7.46
   2   3   1  111.08    5.29
  -3  -3  -1   99.34    3.02
   3  -3   1   99.25    3.04
   3   3   1  105.66    5.47
   3   3   1   97.41    3.02
  -4  -3  -1   55.55    1.68
   4  -3   1   54.65    1.71
  -4   3  -1   54.26    1.68
   4   3   1   54.30    4.04
   4   3   1   54.76    1.69
   5  -3   1    9.10    0.38
  -5   3  -1    9.11    0.35
   5   3   1    8.95    0.36
  -6  -3  -1    1.11    0.09
   6  -3   1    1.16    0.13
  -6  -3  -1    1.26    0.10
  -6  -3  -1    1.32    0.11
   6   3   1    1.36    0.14
  -6   3  -1    1.14    0.12
  -7  -3  -1   13.10    0.44
   7  -3   1   12.61    0.50
  -7  -3  -1   13.20    0.44
   7   3   1   13.19    0.49
  -7   3  -1   12.80    0.48
  -8  -3  -1   21.78    0.68
  -8  -3  -1   21.71    0.68
  -8  -4   1    4.76    0.18
  -7  -4   1   14.58    0.47
   7  -4  -1   13.75    0.53
  -7   4   1   14.25    0.51
   7   4  -1   14.32    0.52
   6  -4  -1   62.60    1.95
  -6  -4   1   60.10    1.88
   6  -4  -1   62.70    1.88
  -6  -4   1   61.86    1.88
  -6  -4   1   59.70    1.90
   6   4  -1   62.10    1.93
  -6   4   1   63.86    1.92
  -5  -4   1    0.61    0.08
   5  -4  -1    0.93    0.11
  -5   4   1    0.69    0.09
   5   4  -1    0.69    0.09
   5   4  -1    0.47    0.61
   4  -4  -1   22.01    0.72
  -4  -4   1   21.81    0.70
   4   4  -1   20.91    2.53
   4   4  -1   21.39    0.70
  -4   4   1   22.00    0.70
   3  -4  -1  225.98    6.71
  -3  -4   1  218.00    6.69
   3   4  -1  229.12    9.73
   2  -4  -1  403.09   11.77
  -2  -4   1  392.34   11.76
   2   4  -1  390.26   14.43
   1   4  -1  142.98    6.31
   0   4   1  116.12    5.06
   0   4  -1  110.89    5.05
   1   4   1  285.30   10.74
  -2  -4  -1  405.40   12.51
   2  -4   1  411.52   12.49
   2   4   1  442.50   15.49
   3  -4   1   17.62    0.60
  -3  -4  -1   17.55    0.58
   3   4   1   17.71    2.20
   4  -4   1   27.38    0.89
  -4  -4  -1   26.31    0.86
   4   4   1   25.06    2.90
   4   4   1   26.88    0.86
  -4   4  -1   27.04    0.85
  -5  -4  -1   53.71    1.70
   5  -4   1   56.46    1.76
  -5  -4  -1   54.03    1.71
  -5  -4  -1   57.88    1.69
  -5   4  -1   56.75    1.73
   5   4   1   53.48    1.73
  -6  -4  -1   33.22    1.08
  -6  -4  -1   35.38    1.09
  -6  -4  -1   34.79    1.07
  -6  -4  -1   35.48    1.08
   6  -4   1   35.75    1.16
  -6  -4  -1   33.83    1.08
   6   4   1   34.56    1.13
  -6   4  -1   34.57    1.12
  -7  -4  -1   14.75    0.48
  -7  -4  -1   14.22    0.47
  -8  -4  -1    5.20    0.19
  -8  -4  -1    5.38    0.19
  -8  -5   1    8.73    0.29
  -7  -5   1   43.09    1.30
  -7  -5   1   41.73    1.28
  -7   5   1   40.42    1.32
   6  -5  -1    8.68    0.31
  -6  -5   1    8.84    0.34
  -6  -5   1    8.59    0.33
  -6  -5   1    8.20    0.30
   6  -5  -1    8.29    0.37
  -6  -5   1    8.67    0.31
   6   5  -1    8.64    0.35
  -6   5   1    8.39    0.34
   5  -5  -1    2.74    0.19
  -5  -5   1    2.85    0.16
  -5  -5   1    2.83    0.17
  -5  -5   1    2.58    0.16
   5   5  -1    2.81    0.17
  -4  -5   1   53.00    1.63
   4  -5  -1   55.23    1.65
   4   5  -1   49.93    4.32
   4   5  -1   51.96    1.63
   3  -5  -1   40.99    1.27
  -3  -5   1   40.33    1.25
   3   5  -1   39.08    3.52
  -2  -5   1   89.93    2.80
   2  -5  -1   94.44    2.81
   2   5  -1   93.65    5.42
  -1  -5   1   66.65    2.08
   1  -5  -1   68.49    2.09
   1   5  -1   70.47    4.26
   0  -5   1   30.67    1.02
   0  -5   1   31.16    0.97
   0  -5  -1   30.11    0.96
   0   5   1   32.05    2.48
   0   5  -1   29.91    2.44
   1  -5   1   14.93    0.55
  -1  -5  -1   14.74    0.50
   1  -5   1   15.03    0.51
   1   5   1   15.21    1.86
  -2  -5  -1   97.92    3.00
   2  -5   1  100.26    3.02
   2   5   1  100.01    5.73
  -3  -5  -1   54.10    1.63
   3  -5   1   54.19    1.66
   3   5   1   50.15    4.17
   4  -5   1   30.06    0.99
  -4  -5  -1   29.38    0.96
   4   5   1   29.94    0.97
  -5  -5  -1    3.61    0.15
  -5  -5  -1    3.67    0.18
  -5  -5  -1    3.40    0.17
  -5  -5  -1    3.42    0.17
  -5  -5  -1    3.51    0.18
   5  -5   1    3.28    0.22
  -5  -5  -1    3.31    0.16
   5  -5   1    3.51    0.17
  -5  -5  -1    3.61    0.20
  -5  -5  -1    3.57    0.18
   5   5   1    3.52    0.20
  -6  -5  -1   35.29    1.11
  -6  -5  -1   35.94    1.11
  -6  -5  -1   36.42    1.10
  -6  -5  -1   34.84    1.10
  -6  -5  -1   35.37    1.12
   6  -5   1   35.38    1.17
   6   5   1   35.02    1.16
  -7  -5  -1   20.63    0.64
  -7  -5  -1   20.28    0.64
  -7  -5  -1   19.59    0.64
  -7  -5  -1   20.48    0.62
  -7  -6   1    6.67    0.25
  -6  -6   1    7.90    0.29
   6  -6  -1    7.83    0.29
   6  -6  -1    7.63    0.34
  -6  -6   1    8.64    0.29
  -6  -6   1    7.56    0.31
   6   6  -1    7.66    0.33
  -5  -6   1    1.59    0.14
  -5  -6   1    1.64    0.14
  -5  -6   1    1.64    0.13
   5  -6  -1    1.64    0.11
  -5  -6   1    1.58    0.14
   5  -6  -1    1.53    0.16
   5   6  -1    1.41    0.14
  -4  -6   1   29.59    0.97
  -4  -6   1   30.96    0.98
  -4  -6   1   28.80    0.97
   4  -6  -1   30.64    1.00
   4   6  -1   30.77    0.98
  -3  -6   1   19.83    0.65
   3  -6  -1   20.23    0.67
   3   6  -1   18.40    2.60
  -2  -6   1   21.97    0.71
   2  -6  -1   22.04    0.72
   2   6  -1   20.82    2.58
  -1  -6   1   67.45    2.04
   1  -6  -1   67.40    2.04
   1   6  -1   64.51    4.46
   0  -6  -1   49.27    1.53
   0  -6   1   49.28    1.53
   1  -6   1    5.35    0.24
  -1  -6  -1    5.67    0.23
   1   6   1    5.35    1.30
  -2  -6  -1   42.61    1.31
   2  -6   1   41.78    1.32
   2   6   1   40.22    3.71
  -3  -6  -1   14.05    0.50
   3  -6   1   14.38    0.53
   4  -6   1    9.33    0.34
  -4  -6  -1   10.14    0.37
   4  -6   1    9.12    0.39
  -4  -6  -1    8.96    0.34
  -4  -6  -1    9.39    0.37
  -4  -6  -1    9.12    0.35
   4   6   1    9.53    0.37
  -5  -6  -1   25.96    0.82
  -5  -6  -1   25.85    0.83
  -5  -6  -1   24.78    0.82
   5  -6   1   24.92    0.81
  -5  -6  -1   24.95    0.81
   5  -6   1   25.05    0.88
  -5  -6  -1   25.50    0.84
  -5  -6  -1   26.96    0.83
   5   6   1   25.56    0.86
  -6  -6  -1   13.94    0.45
  -6  -6  -1   13.77    0.46
  -6  -6  -1   13.14    0.45
  -6  -6  -1   13.24    0.46
  -7  -6  -1    3.50    0.15
  -7  -6  -1    3.68    0.15
  -7  -6  -1    3.72    0.13
  -7  -7   1    0.12    0.04
  -6  -7   1    1.59    0.11
  -6  -7   1    1.54    0.11
   6  -7  -1    1.50    0.11
  -6  -7   1    1.56    0.10
  -6  -7   1    1.56    0.11
  -5  -7   1    5.18    0.23
   5  -7  -1    5.26    0.22
  -5  -7   1    5.39    0.24
  -5  -7   1    4.89    0.24
  -5  -7   1    5.37    0.24
  -5  -7   1    5.29    0.22
   5  -7  -1    5.31    0.26
   5   7  -1    5.07    0.25
  -4  -7   1   11.04    0.43
  -4  -7   1   12.09    0.44
   4  -7  -1   11.80    0.41
   4  -7  -1   12.69    0.48
  -4  -7   1   12.88    0.46
  -4  -7   1   12.86    0.46
  -4  -7   1   11.93    0.43
   4   7  -1   12.77    0.46
  -3  -7   1   15.69    0.56
  -3  -7   1   16.29    0.57
  -3  -7   1   16.72    0.58
   3  -7  -1   16.92    0.59
  -2  -7   1    6.07    0.26
   2  -7  -1    5.64    0.26
  -1  -7   1  128.12    3.84
   1  -7  -1  125.91    3.84
   0  -7   1   27.66    0.91
   0  -7  -1   27.97    0.91
  -1  -7  -1   23.62    0.78
   1  -7   1   23.52    0.79
  -2  -7  -1    3.38    0.19
  -2  -7  -1    3.63    0.19
   2  -7   1    3.56    0.21
  -3  -7  -1   52.50    1.54
  -3  -7  -1   48.53    1.52
   3  -7   1   47.04    1.51
  -3  -7  -1   46.36    1.52
   3  -7   1   50.73    1.57
   3  -7   1   48.34    1.55
  -3  -7  -1   50.11    1.54
  -4  -7  -1   11.22    0.41
  -4  -7  -1   10.28    0.39
  -4  -7  -1   10.70    0.41
   4  -7   1   10.73    0.38
  -4  -7  -1   10.85    0.40
   4  -7   1   10.51    0.44
   4   7   1   11.02    0.42
  -5  -7  -1    0.63    0.08
   5  -7   1    0.43    0.10
  -5  -7  -1    0.38    0.07
  -5  -7  -1    0.62    0.09
  -5  -7  -1    0.36    0.08
  -5  -7  -1    0.59    0.08
  -5  -7  -1    0.53    0.08
  -5  -7  -1    0.35    0.06
   5  -7   1    0.53    0.08
   5   7   1    0.47    0.09
  -6  -7  -1    1.94    0.11
  -6  -7  -1    1.95    0.11
  -6  -7  -1    1.91    0.10
  -6  -7  -1    1.81    0.11
  -6  -7  -1    1.99    0.12
   6  -8  -1    1.63    0.11
  -6  -8   1    1.74    0.09
  -6  -8   1    1.61    0.09
  -6  -8   1    1.61    0.10
  -6  -8   1    1.52    0.10
   5  -8  -1    4.74    0.20
  -5  -8   1    4.49    0.20
  -5  -8   1    4.41    0.19
  -5  -8   1    4.70    0.20
  -5  -8   1    4.26    0.21
   4  -8  -1   16.26    0.54
  -4  -8   1   16.17    0.56
  -4  -8   1   16.61    0.56
  -4  -8   1   16.14    0.57
   4  -8  -1   16.76    0.59
  -4  -8   1   16.83    0.58
  -4  -8   1   16.53    0.56
   4   8  -1   16.60    0.58
  -3  -8   1    6.05    0.27
  -3  -8   1    5.21    0.25
  -3  -8   1    5.93    0.25
   3  -8  -1    5.98    0.28
  -3  -8   1    5.90    0.26
  -3  -8   1    6.27    0.27
  -2  -8   1   10.42    0.40
   2  -8  -1   10.70    0.42
  -2  -8   1   11.01    0.41
  -2  -8   1   10.86    0.41
  -1  -8   1   10.86    0.42
  -1  -8   1   11.36    0.42
   1  -8  -1   11.72    0.43
   1  -8  -1   10.60    0.41
  -1  -8   1   11.62    0.43
   0  -8  -1   44.11    1.40
   0  -8  -1   43.26    1.38
   0  -8   1   43.77    1.39
   0  -8   1   45.26    1.40
   1  -8   1   67.60    2.13
   1  -8   1   68.09    2.12
  -1  -8  -1   70.39    2.12
  -1  -8  -1   66.61    2.10
  -1  -8  -1   70.09    2.11
   2  -8   1    9.64    0.39
  -2  -8  -1    9.96    0.37
   2  -8   1    9.33    0.35
   2  -8   1    9.66    0.39
  -2  -8  -1    9.43    0.36
  -2  -8  -1    9.81    0.38
   3  -8   1    1.53    0.12
   3  -8   1    1.49    0.16
  -3  -8  -1    1.56    0.14
  -3  -8  -1    1.41    0.11
  -3  -8  -1    1.41    0.13
   3  -8   1    1.38    0.15
  -3  -8  -1    1.26    0.13
  -4  -8  -1   12.71    0.46
  -4  -8  -1   13.77    0.47
   4  -8   1   14.06    0.46
  -4  -8  -1   14.29    0.47
   4  -8   1   13.05    0.52
  -4  -8  -1   13.42    0.52
  -4  -8  -1   13.58    0.48
   4   8   1   12.59    0.53
  -5  -8  -1   10.74    0.36
   5  -8   1   10.34    0.35
  -5  -8  -1   10.13    0.37
  -5  -8  -1   10.84    0.36
  -5  -8  -1    9.17    0.35
  -5  -8  -1   10.67    0.36
  -5  -8  -1   10.77    0.36
  -6  -8  -1    8.37    0.27
  -6  -8  -1    8.49    0.28
  -6  -8  -1    7.49    0.28
  -6  -8  -1    8.57    0.28
  -6  -8  -1    8.29    0.28
  -5  -9   1    3.40    0.15
  -5  -9   1    3.55    0.15
  -5  -9   1    3.26    0.16
  -5  -9   1    3.45    0.15
   5  -9  -1    3.75    0.16
  -5  -9   1    3.78    0.16
  -4  -9   1    6.34    0.26
  -4  -9   1    6.60    0.25
  -4  -9   1    6.52    0.25
   4  -9  -1    6.70    0.25
  -4  -9   1    6.07    0.26
  -3  -9   1    2.63    0.16
  -3  -9   1    2.94    0.20
   3  -9  -1    2.38    0.14
  -3  -9   1    2.26    0.16
  -3  -9   1    2.36    0.16
  -2  -9   1   16.78    0.56
  -2  -9   1   15.87    0.57
   2  -9  -1   16.07    0.57
  -2  -9   1   15.24    0.54
  -2  -9   1   16.70    0.57
  -1  -9   1   70.30    2.14
   1  -9  -1   68.05    2.15
  -1  -9   1   70.12    2.15
   1  -9  -1   70.19    2.13
  -1  -9   1   66.20    2.11
  -1  -9   1   71.32    2.14
   0  -9  -1   57.86    1.81
   0  -9   1   56.54    1.77
   0  -9  -1   58.70    1.79
   0  -9   1   59.00    1.80
   0  -9   1   57.44    1.81
  -1  -9  -1   10.08    0.36
   1  -9   1    9.32    0.38
  -1  -9  -1    8.65    0.40
   1  -9   1   10.08    0.38
   1  -9   1    9.52    0.35
  -1  -9  -1    9.59    0.38
   2  -9   1    4.60    0.23
   2  -9   1    4.42    0.20
  -2  -9  -1    4.58    0.22
  -2  -9  -1    4.71    0.22
  -2  -9  -1    4.71    0.21
   2  -9   1    4.68    0.24
   3  -9   1    6.26    0.25
   3  -9   1    6.42    0.27
  -3  -9  -1    6.05    0.26
  -3  -9  -1    6.50    0.26
   4  -9   1    3.97    0.17
  -4  -9  -1    3.60    0.17
  -4  -9  -1    3.56    0.17
  -4  -9  -1    3.77    0.17
  -4  -9  -1    4.00    0.16
  -5  -9  -1    1.21    0.08
  -5  -9  -1    1.23    0.08
  -5  -9  -1    1.18    0.09
  -5  -9  -1    1.11    0.08
  -5  -9  -1    1.21    0.07
   4 -10  -1    0.48    0.06
  -4 -10   1    0.52    0.07
  -4 -10   1    0.67    0.07
  -4 -10   1    0.37    0.05
   3 -10  -1    6.67    0.24
  -3 -10   1    6.44    0.25
  -3 -10   1    6.15    0.26
  -3 -10   1    6.38    0.25
  -2 -10   1    5.90    0.24
  -2 -10   1    5.41    0.24
  -2 -10   1    5.42    0.23
   1 -10  -1    2.47    0.14
  -1 -10   1    2.12    0.14
  -1 -10   1    2.34    0.15
   0 -10   1    3.69    0.18
   0 -10  -1    3.51    0.18
   0 -10   1    3.66    0.19
   1 -10   1    7.13    0.28
   1 -10   1    7.56    0.30
  -1 -10  -1    7.34    0.28
   2 -10   1   11.74    0.40
  -2 -10  -1   11.47    0.40
   2 -10   1   11.77    0.42
  -2 -10  -1   12.12    0.41
  -3 -10  -1    0.41    0.06
  -3 -10  -1    0.38    0.05
   3 -10   1    0.50    0.07
  -3 -10  -1    0.52    0.07
   4 -10   1    4.56    0.17
  -4 -10  -1    4.66    0.17
  -4 -10  -1    4.76    0.17
  -4 -10  -1    4.15    0.17
  -4 -10  -1    4.79    0.18
   3 -11  -1    1.66    0.09
  -3 -11   1    1.55    0.09
  -3 -11   1    1.56    0.09
  -2 -11   1    1.24    0.09
  -2 -11   1    1.45    0.10
   2 -11  -1    1.31    0.09
   1 -11  -1    4.14    0.17
  -1 -11   1    4.29    0.18
  -1 -11   1    4.20    0.18
   0 -11  -1    8.86    0.31
   0 -11   1    9.05    0.31
   0 -11   1    9.03    0.32
   0 -11  -1    8.78    0.31
  -1 -11  -1   23.27    0.71
  -1 -11  -1   21.49    0.71
   1 -11   1   22.76    0.71
   1 -11   1   23.23    0.72
  -2 -11  -1   10.40    0.32
   2 -11   1    8.29    0.32
   2 -11   1    9.89    0.32
  -2 -11  -1    9.43    0.32
  -9   0   2    5.71    0.20
  -8   0   2    0.00    0.04
  -8   0   2   -0.07    0.05
  -7   0   2    0.54    0.06
  -7   0   2    0.77    0.10
   6   0  -2    8.43    0.35
  -6   0   2    8.10    0.32
  -5   0   2   25.88    0.81
   5   0  -2   24.95    0.82
   3   0  -2    5.28    0.68
   2   0  -2   23.71    1.42
   1   0  -2   60.82    2.53
   0   0  -2   46.60    2.10
  -1   0  -2  324.07   13.02
  -2   0  -2   68.81    2.94
   3   0   2   58.84    1.78
   3   0   2   55.36    1.81
  -3   0  -2   60.28    2.79
   4   0   2  128.16    3.98
  -4   0  -2  129.65    3.91
   4   0   2  132.32    3.93
   5   0   2    0.94    0.11
  -5   0  -2    0.81    0.10
   6   0   2   14.37    0.56
  -6   0  -2   15.46    0.51
  -6   0  -2   14.45    0.50
  -6   0  -2   14.87    0.54
  -6   0  -2   17.03    0.58
   7   0   2   20.94    0.75
  -7   0  -2   22.00    0.74
  -7   0  -2   21.85    0.68
  -9  -1   2   30.39    0.93
  -8  -1   2   12.33    0.40
  -8   1   2   11.48    0.39
  -8   1   2   11.43    0.43
  -7  -1   2   28.94    0.96
  -7  -1   2   29.48    0.92
  -7   1   2   29.67    0.96
  -7   1   2   28.97    0.92
  -6  -1   2    8.30    0.31
   6  -1  -2    7.69    0.38
  -6   1   2    8.16    0.32
   6   1  -2    7.56    0.33
   5  -1  -2   65.22    1.99
  -5  -1   2   64.81    1.98
   5   1  -2   63.14    1.99
  -5   1   2   66.66    1.99
   3   1  -2   53.65    2.86
   2  -1  -2    4.38    0.44
   2   1  -2    3.09    0.63
   1  -1  -2  226.73    8.98
   1   1  -2  233.07    9.97
   0  -1  -2  284.92   10.44
   0   1  -2  224.45   10.27
  -1  -1  -2  295.94   12.18
  -1   1  -2  307.89   12.26
  -2  -1  -2  118.61    4.60
  -2   1  -2  121.20    4.50
   3  -1   2   23.26    0.74
   3  -1   2   21.79    0.78
  -3  -1  -2   23.06    1.60
   3   1   2   23.45    0.74
   4  -1   2  118.16    3.51
  -4  -1  -2  117.10    3.48
  -4   1  -2  112.62    3.48
   4   1   2  117.85    3.50
   4   1   2  111.62    3.54
   5  -1   2   17.95    0.64
  -5  -1  -2   18.53    0.62
  -5   1  -2   17.71    0.62
   5   1   2   18.15    0.64
   6  -1   2   14.70    0.55
  -6  -1  -2   15.14    0.53
  -6  -1  -2   14.26    0.48
  -6  -1  -2   13.63    0.48
  -6  -1  -2   14.19    0.49
   6   1   2   14.66    0.55
  -6   1  -2   15.08    0.53
  -7  -1  -2   12.51    0.42
  -7  -1  -2   13.44    0.43
  -7  -1  -2   13.07    0.46
   7  -1   2   12.07    0.49
  -7   1  -2   13.09    0.47
   7   1   2   11.26    0.48
  -8  -1  -2   11.71    0.38
  -9  -2   2    2.16    0.10
  -8  -2   2    8.85    0.31
  -8   2   2    8.23    0.34
  -7  -2   2    3.65    0.16
  -7   2   2    3.45    0.20
   6  -2  -2   18.79    0.70
  -6   2   2   18.32    0.63
   6   2  -2   17.86    0.64
   5  -2  -2   37.03    1.13
  -5   2   2   34.98    1.12
   5   2  -2   34.48    1.12
   4  -2  -2    8.08    0.30
   4  -2  -2    8.52    0.30
  -4  -2   2    8.85    0.29
   4   2  -2    8.73    0.30
  -4   2   2    8.30    0.30
   4   2  -2    7.63    1.25
   3   2  -2  123.77    5.55
   2   2  -2   18.03    1.59
   1  -2  -2  241.65    8.42
   1   2  -2  180.09    7.51
   0   2  -2  422.57   16.69
  -1  -2  -2  189.23    8.10
  -1   2  -2  196.04    6.89
  -2  -2  -2   10.30    0.98
  -2   2  -2    9.97    0.91
  -3  -2  -2   45.27    1.36
  -3  -2  -2   45.73    2.52
   3  -2   2   42.32    1.42
   3  -2   2   44.53    1.38
   3   2   2   43.83    1.37
   3   2   2   44.13    3.20
  -3   2  -2   45.03    1.37
   4  -2   2    7.11    0.29
  -4  -2  -2    6.83    0.27
   4   2   2    6.89    0.28
  -4   2  -2    7.02    0.27
   4   2   2    6.79    1.39
   5  -2   2   35.64    1.16
  -5  -2  -2   36.38    1.13
  -5   2  -2   34.27    1.13
   5   2   2   35.14    1.15
  -6  -2  -2   20.11    0.68
  -6  -2  -2   19.77    0.63
   6  -2   2   20.26    0.72
  -6  -2  -2   19.69    0.65
  -6  -2  -2   19.56    0.65
  -6  -2  -2   20.49    0.65
   6   2   2   20.33    0.71
  -6   2  -2   19.97    0.69
  -7  -2  -2    1.29    0.10
  -7  -2  -2    1.03    0.09
  -7   2  -2    1.18    0.12
  -8  -2  -2    6.76    0.23
  -9  -3   2    1.49    0.08
  -8  -3   2    8.73    0.31
  -8   3   2    8.78    0.36
  -7  -3   2   40.92    1.25
  -7   3   2   40.18    1.30
   6  -3  -2   18.90    0.69
  -6   3   2   16.89    0.59
   6   3  -2   15.99    0.60
   4  -3  -2  114.12    3.41
  -4  -3   2  113.51    3.40
   4  -3  -2  115.08    3.42
  -4   3   2  114.66    3.40
   4   3  -2  113.19    5.97
   4   3  -2  108.53    3.40
   3   3  -2  201.27    8.46
   2   3  -2   18.97    1.85
   1  -3  -2  340.29   11.64
   1   3  -2  275.72   10.89
   0  -3  -2  175.76   14.88
   0   3  -2  202.44    7.33
  -1  -3  -2  296.63   24.79
  -1   3  -2  226.39    8.96
  -2  -3  -2   23.65    1.63
   2  -3   2   20.67    0.69
  -2  -3  -2   20.10    0.68
   3  -3   2   70.30    2.16
  -3  -3  -2   70.27    2.14
  -3   3  -2   72.38    2.14
   3   3   2   69.50    4.49
   3   3   2   69.86    2.15
   4  -3   2   71.53    2.19
  -4  -3  -2   72.13    2.15
  -4   3  -2   69.65    2.16
   4   3   2   67.29    4.83
   4   3   2   71.94    2.17
  -5  -3  -2    5.07    0.21
  -5  -3  -2    4.97    0.22
  -5  -3  -2    5.01    0.20
   5  -3   2    5.43    0.27
  -5   3  -2    5.38    0.24
   5   3   2    5.24    0.25
  -6  -3  -2   51.61    1.56
  -6  -3  -2   51.56    1.56
  -6  -3  -2   50.41    1.54
  -6  -3  -2   49.77    1.56
   6  -3   2   51.77    1.63
   6   3   2   50.78    1.62
  -6   3  -2   49.84    1.60
  -7  -3  -2    8.22    0.31
  -7  -3  -2    8.51    0.30
  -7  -3  -2    8.40    0.30
  -8  -3  -2    1.07    0.06
  -9  -4   2    1.64    0.08
  -8  -4   2    5.27    0.20
  -7  -4   2   11.38    0.39
   7  -4  -2   11.79    0.39
  -7   4   2   11.49    0.43
  -6  -4   2   15.25    0.51
  -6  -4   2   16.06    0.55
   6  -4  -2   15.44    0.51
  -6  -4   2   15.43    0.51
   6   4  -2   16.10    0.58
  -6   4   2   15.64    0.55
  -5  -4   2   18.47    0.61
   5  -4  -2   19.96    0.64
  -5   4   2   18.53    0.62
   5   4  -2   18.04    0.62
   5   4  -2   16.62    2.41
   4  -4  -2   28.24    0.88
   4  -4  -2   28.44    0.89
  -4  -4   2   27.75    0.87
   4   4  -2   26.58    0.87
  -4   4   2   27.36    0.88
   4   4  -2   27.17    2.86
   3  -4  -2  147.99    4.71
  -3  -4   2  153.34    4.71
   3  -4  -2  161.94    4.73
   3   4  -2  164.71    7.68
  -3   4   2  160.17    4.71
  -2  -4   2   88.05    2.73
   2   4  -2   91.59    4.99
  -1  -4   2   15.28    0.57
   1   4  -2   17.79    1.84
   0  -4   2   60.99    1.88
   0   4  -2   54.66    3.31
   0   4   2   64.68    3.49
  -1  -4  -2    7.71    0.28
   1  -4   2    7.97    0.30
   1  -4   2    8.13    0.34
   1   4   2    9.00    1.36
   2  -4   2   36.50    1.18
  -2  -4  -2   36.82    1.16
   2  -4   2   37.43    1.23
   2   4   2   39.81    3.18
  -3  -4  -2   10.84    0.38
   3  -4   2   10.39    0.40
   3   4   2   10.45    0.38
   3   4   2   10.46    1.78
  -4  -4  -2    5.59    0.24
   4  -4   2    5.61    0.27
   4   4   2    5.43    0.25
   4   4   2    5.30    1.51
  -4   4  -2    5.60    0.28
  -5  -4  -2   59.04    1.89
  -5  -4  -2   61.81    1.88
  -5  -4  -2   62.61    1.89
   5  -4   2   63.34    1.96
  -5  -4  -2   61.13    1.89
  -5  -4  -2   63.12    1.90
  -5   4  -2   61.94    1.92
   5   4   2   61.14    1.93
   6  -4   2    3.43    0.22
  -6  -4  -2    3.39    0.15
  -6  -4  -2    3.48    0.16
  -6  -4  -2    3.55    0.17
  -6  -4  -2    3.42    0.16
  -6  -4  -2    3.23    0.17
   6   4   2    3.26    0.20
  -6   4  -2    3.31    0.19
  -7  -4  -2    6.13    0.23
  -7  -4  -2    6.16    0.23
  -7  -4  -2    6.27    0.23
  -8  -4  -2    0.92    0.06
  -8  -5   2    3.10    0.13
  -7  -5   2   14.94    0.50
   7  -5  -2   14.43    0.47
  -7  -5   2   14.40    0.47
  -7   5   2   13.90    0.51
   6  -5  -2    2.11    0.12
  -6  -5   2    1.99    0.14
  -6   5   2    2.16    0.15
  -5  -5   2   20.67    0.71
  -5  -5   2   21.57    0.71
   5  -5  -2   22.09    0.73
  -5   5   2   20.83    0.71
   5   5  -2   20.99    0.71
   4  -5  -2   16.88    0.57
  -4  -5   2   16.86    0.55
   4   5  -2   15.20    2.36
   4   5  -2   16.66    0.55
  -3  -5   2   51.13    1.58
   3  -5  -2   51.85    1.59
   3   5  -2   51.22    4.10
  -2  -5   2   60.59    1.88
   2  -5  -2   62.28    1.89
   2   5  -2   62.71    4.33
  -1  -5   2    8.44    0.38
   1  -5  -2    9.29    0.33
  -1  -5   2    9.07    0.33
   1   5  -2    9.90    1.56
   0  -5   2   53.45    1.64
   0  -5   2   53.83    1.70
   0  -5  -2   52.99    1.63
   0   5  -2   51.36    3.42
   0   5   2   55.11    3.51
   1  -5   2  104.82    3.17
  -1  -5  -2  102.93    3.15
   1  -5   2  103.29    3.22
   1   5   2  107.52    5.74
   2  -5   2   29.27    1.01
   2  -5   2   29.47    0.96
  -2  -5  -2   29.66    0.94
   2   5   2   30.11    3.00
  -3  -5  -2   48.14    1.47
   3  -5   2   48.59    1.50
   3   5   2   44.94    4.07
   3   5   2   47.68    1.48
   4  -5   2  102.45    3.19
  -4  -5  -2  103.20    3.15
  -4  -5  -2  100.38    3.14
  -4  -5  -2  109.13    3.15
   4   5   2  103.49    3.17
   5  -5   2   23.91    0.82
  -5  -5  -2   23.03    0.76
  -5  -5  -2   23.63    0.76
  -5  -5  -2   23.56    0.76
  -5  -5  -2   23.47    0.74
  -5  -5  -2   22.88    0.76
   5   5   2   23.40    0.80
  -6  -5  -2   19.77    0.65
  -6  -5  -2   19.37    0.65
  -6  -5  -2   20.52    0.63
  -6  -5  -2   20.21    0.64
  -6  -5  -2   20.25    0.65
  -7  -5  -2    5.34    0.19
  -7  -5  -2    4.93    0.18
  -7  -5  -2    5.05    0.19
  -7  -5  -2    5.10    0.17
  -7  -6   2    7.66    0.29
   7  -6  -2    7.78    0.28
   6  -6  -2   53.92    1.64
  -6  -6   2   53.47    1.67
  -5  -6   2   28.06    0.87
  -5  -6   2   26.41    0.87
   5  -6  -2   27.06    0.89
   5  -6  -2   26.09    0.83
  -5  -6   2   27.18    0.87
  -5  -6   2   24.60    0.84
   5   6  -2   26.24    0.88
  -4  -6   2    5.10    0.23
   4  -6  -2    5.14    0.24
  -4  -6   2    4.95    0.24
   3  -6  -2   11.98    0.43
  -3  -6   2   11.76    0.41
   3   6  -2   10.53    2.03
   2  -6  -2   26.90    0.85
  -2  -6   2   26.25    0.85
   2   6  -2   25.42    2.90
  -1  -6   2    0.75    0.08
   1  -6  -2    0.68    0.08
   1   6  -2    0.80    0.72
   0  -6   2   62.91    1.93
   0  -6  -2   61.18    1.92
   0  -6   2   63.76    2.01
  -1  -6  -2    9.69    0.35
   1  -6   2    9.87    0.42
   1  -6   2    9.36    0.36
   1   6   2    9.18    1.69
   2  -6   2   23.92    0.78
  -2  -6  -2   23.76    0.76
   2  -6   2   21.99    0.87
   2   6   2   22.13    2.80
  -3  -6  -2    3.65    0.18
   3  -6   2    3.92    0.22
  -3  -6  -2    4.03    0.20
  -3  -6  -2    3.54    0.20
   3   6   2    4.35    0.21
   4  -6   2    5.90    0.25
  -4  -6  -2    5.95    0.26
  -4  -6  -2    5.98    0.27
  -4  -6  -2    6.12    0.26
  -4  -6  -2    6.42    0.27
   4  -6   2    6.10    0.30
   4  -6   2    6.26    0.30
   4   6   2    6.50    0.29
   5  -6   2   11.85    0.47
  -5  -6  -2   12.21    0.42
  -5  -6  -2   10.97    0.40
  -5  -6  -2   11.87    0.42
  -5  -6  -2   12.55    0.43
  -5  -6  -2   11.70    0.42
   5   6   2   12.16    0.46
  -6  -6  -2    1.69    0.09
  -6  -6  -2    1.94    0.12
  -6  -6  -2    1.77    0.11
  -6  -6  -2    1.90    0.12
  -6  -6  -2    1.89    0.11
  -6  -6  -2    2.01    0.10
  -7  -6  -2    8.14    0.26
  -7  -6  -2    7.29    0.24
  -7  -6  -2    7.50    0.24
  -7  -6  -2    6.29    0.23
  -7  -7   2   -0.05    0.03
   7  -7  -2    0.01    0.04
   6  -7  -2    9.74    0.34
  -6  -7   2    9.46    0.35
  -6  -7   2    9.71    0.33
  -6  -7   2   10.05    0.36
  -5  -7   2   20.22    0.69
   5  -7  -2   19.77    0.74
  -5  -7   2   20.69    0.69
  -5  -7   2   21.71    0.69
  -5  -7   2   20.39    0.67
   5  -7  -2   20.07    0.65
   5   7  -2   19.80    0.69
   4  -7  -2    1.39    0.14
  -4  -7   2    1.38    0.12
  -4  -7   2    1.32    0.12
  -4  -7   2    1.50    0.14
  -4  -7   2    1.51    0.13
  -4  -7   2    1.30    0.14
   4   7  -2    1.42    0.13
  -3  -7   2   13.26    0.49
  -3  -7   2   13.94    0.51
  -3  -7   2   14.58    0.50
   3  -7  -2   14.18    0.51
   2  -7  -2    4.13    0.21
  -2  -7   2    3.41    0.27
  -2  -7   2    4.31    0.21
  -1  -7   2   66.71    2.05
   1  -7  -2   66.22    2.05
   0  -7   2   10.45    0.40
   0  -7  -2   10.75    0.40
  -1  -7  -2   63.37    1.95
   1  -7   2   62.70    1.96
   2  -7   2    5.13    0.26
  -2  -7  -2    5.58    0.24
   2  -7   2    5.32    0.26
  -2  -7  -2    6.00    0.31
  -2  -7  -2    5.19    0.22
  -2  -7  -2    5.33    0.25
   3  -7   2   11.45    0.41
   3  -7   2   11.42    0.46
  -3  -7  -2   11.97    0.44
  -3  -7  -2   11.71    0.42
   3  -7   2   11.46    0.46
  -3  -7  -2   12.69    0.44
  -3  -7  -2   11.45    0.42
   3   7   2   12.61    0.45
   4  -7   2   16.69    0.55
  -4  -7  -2   15.98    0.58
  -4  -7  -2   16.35    0.56
   4  -7   2   16.43    0.61
  -4  -7  -2   16.42    0.56
   4  -7   2   16.30    0.60
  -4  -7  -2   17.26    0.57
   4   7   2   16.64    0.59
  -5  -7  -2    8.84    0.34
  -5  -7  -2   10.59    0.36
  -5  -7  -2    9.99    0.36
  -5  -7  -2   10.34    0.36
  -5  -7  -2   10.51    0.36
  -6  -7  -2    7.12    0.25
  -6  -7  -2    7.34    0.24
  -6  -7  -2    6.62    0.25
  -6  -7  -2    7.21    0.25
  -6  -7  -2    7.20    0.25
  -6  -8   2    3.81    0.15
  -6  -8   2    3.48    0.16
   6  -8  -2    3.99    0.17
  -6  -8   2    3.80    0.17
  -5  -8   2    5.87    0.23
   5  -8  -2    5.60    0.22
  -5  -8   2    5.46    0.24
  -5  -8   2    5.51    0.24
   4  -8  -2    3.19    0.18
  -4  -8   2    2.96    0.19
  -4  -8   2    3.18    0.17
  -4  -8   2    3.04    0.18
  -4  -8   2    2.92    0.16
  -4  -8   2    3.03    0.17
   4   8  -2    3.01    0.18
   3  -8  -2   11.28    0.41
  -3  -8   2   10.51    0.39
  -3  -8   2   10.54    0.39
  -3  -8   2   10.68    0.41
  -3  -8   2   10.44    0.39
  -3  -8   2   10.58    0.40
  -2  -8   2    3.04    0.19
  -2  -8   2    3.28    0.18
  -2  -8   2    2.93    0.17
   2  -8  -2    3.04    0.19
  -2  -8   2    2.96    0.18
   1  -8  -2   89.08    2.72
  -1  -8   2   85.88    2.69
  -1  -8   2   87.47    2.73
  -1  -8   2   89.95    2.72
  -1  -8   2   92.28    2.73
   0  -8   2   42.32    1.35
   0  -8  -2   43.42    1.35
   0  -8   2   41.30    1.32
   0  -8   2   42.94    1.35
   0  -8  -2   41.74    1.32
   1  -8   2   78.25    2.38
  -1  -8  -2   79.02    2.35
  -1  -8  -2   75.83    2.35
  -1  -8  -2   78.26    2.37
   1  -8   2   73.42    2.34
   1  -8   2   77.03    2.38
   2  -8   2   28.18    0.92
  -2  -8  -2   29.58    0.94
  -2  -8  -2   29.47    0.95
  -2  -8  -2   27.76    0.92
   2  -8   2   28.43    0.96
   2  -8   2   29.87    0.96
   3  -8   2   39.46    1.33
  -3  -8  -2   41.26    1.31
  -3  -8  -2   41.67    1.29
  -3  -8  -2   41.77    1.31
   3  -8   2   41.25    1.29
   3  -8   2   42.34    1.33
  -3  -8  -2   41.83    1.30
   3   8   2   42.23    1.32
   4  -8   2    0.51    0.07
  -4  -8  -2    0.51    0.08
  -4  -8  -2    0.45    0.07
   4  -8   2    0.35    0.08
  -4  -8  -2    0.55    0.07
  -4  -8  -2    0.51    0.07
  -5  -8  -2   10.73    0.36
  -5  -8  -2   10.45    0.35
  -5  -8  -2   11.03    0.37
  -5  -8  -2   10.33    0.37
  -5  -8  -2   10.89    0.36
  -6  -8  -2    0.70    0.05
  -6  -9   2    8.71    0.31
   6  -9  -2    7.24    0.27
  -5  -9   2    1.17    0.09
  -5  -9   2    0.96    0.10
   5  -9  -2    1.06    0.10
  -5  -9   2    1.17    0.10
  -4  -9   2    2.80    0.17
  -4  -9   2    2.86    0.16
   4  -9  -2    2.70    0.14
  -4  -9   2    2.84    0.15
  -4  -9   2    2.72    0.15
  -3  -9   2   27.64    0.88
  -3  -9   2   27.31    0.90
  -3  -9   2   27.41    0.88
  -2  -9   2    2.33    0.16
   2  -9  -2    2.29    0.16
  -2  -9   2    2.31    0.17
  -2  -9   2    2.53    0.17
  -2  -9   2    2.29    0.15
  -1  -9   2   49.49    1.53
   1  -9  -2   48.29    1.53
  -1  -9   2   49.75    1.51
  -1  -9   2   46.88    1.53
  -1  -9   2   49.55    1.54
   0  -9  -2    5.67    0.26
   0  -9   2    5.87    0.27
   0  -9  -2    6.04    0.25
   0  -9   2    6.10    0.25
   0  -9   2    6.13    0.28
   1  -9   2   29.94    0.99
  -1  -9  -2   29.09    0.97
  -1  -9  -2   29.73    0.96
   1  -9   2   30.73    0.95
   1  -9   2   30.61    0.98
  -2  -9  -2   75.31    2.31
   2  -9   2   77.07    2.34
  -2  -9  -2   75.13    2.31
   2  -9   2   75.74    2.30
  -3  -9  -2    0.47    0.07
  -3  -9  -2    0.39    0.06
   3  -9   2    0.45    0.07
   3  -9   2    0.31    0.07
  -4  -9  -2    3.24    0.15
  -4  -9  -2    3.33    0.14
  -4  -9  -2    3.36    0.15
   4  -9   2    3.12    0.18
  -4  -9  -2    3.32    0.15
  -4  -9  -2    3.17    0.15
   4  -9   2    3.13    0.14
  -5  -9  -2    1.13    0.07
  -5  -9  -2    1.16    0.08
  -5  -9  -2    1.11    0.07
   5 -10  -2    1.55    0.09
  -4 -10   2    4.88    0.19
  -4 -10   2    4.69    0.20
  -4 -10   2    4.84    0.19
   4 -10  -2    4.97    0.19
  -3 -10   2   13.68    0.49
  -3 -10   2   15.15    0.48
  -3 -10   2   14.57    0.48
  -2 -10   2   15.30    0.54
  -2 -10   2   16.19    0.53
  -2 -10   2   16.19    0.53
  -1 -10   2    6.22    0.26
  -1 -10   2    6.62    0.26
  -1 -10   2    6.68    0.27
   0 -10   2    6.55    0.26
   0 -10  -2    6.79    0.26
   0 -10   2    6.58    0.28
   1 -10   2    5.67    0.25
   1 -10   2    5.52    0.23
  -1 -10  -2    5.86    0.23
  -2 -10  -2    0.04    0.04
   2 -10   2    0.00    0.05
   2 -10   2    0.01    0.06
  -2 -10  -2   -0.02    0.04
  -3 -10  -2   15.02    0.47
  -3 -10  -2   13.67    0.46
   3 -10   2   14.50    0.48
  -3 -10  -2   13.56    0.46
   3 -10   2   14.79    0.46
  -4 -10  -2   13.63    0.45
  -3 -11   2    1.70    0.09
  -3 -11   2    1.63    0.10
  -2 -11   2   10.68    0.36
  -2 -11   2   10.71    0.35
  -1 -11   2    7.39    0.27
  -1 -11   2    7.45    0.27
   0 -11   2    1.86    0.11
   0 -11   2    1.65    0.11
  -1 -11  -2    6.27    0.22
   1 -11   2    6.11    0.23
   1 -11   2    6.40    0.24
  -9   0   3    1.54    0.09
  -8   0   3    0.69    0.10
  -8   0   3    0.67    0.07
  -7   0   3   29.62    0.96
  -7   0   3   29.54    0.93
  -6   0   3  124.14    3.75
   5   0  -3   32.89    1.05
  -5   0   3   33.55    1.04
   3   0  -3   40.03    2.23
   2   0  -3  928.17   33.11
   1   0  -3  368.77   14.50
   0   0  -3  101.23    4.09
  -1   0  -3   90.80    3.82
  -2   0  -3  155.79    5.77
   2   0   3  139.50    4.47
   3   0   3    0.33    0.06
  -3   0  -3    0.21    0.25
  -3   0  -3    0.13    0.04
   3   0   3    0.23    0.08
   4   0   3    0.13    0.09
  -4   0  -3    0.17    0.06
  -5   0  -3   43.67    1.36
   5   0   3   42.77    1.37
  -5   0  -3   41.53    1.31
   6   0   3   12.69    0.50
  -6   0  -3   13.52    0.49
  -6   0  -3   13.18    0.44
   6   0   3   13.31    0.51
  -6   0  -3   13.91    0.46
  -6   0  -3   13.08    0.45
   7   0   3    0.23    0.07
  -9  -1   3    1.66    0.09
  -9   1   3    1.47    0.08
  -8  -1   3    4.95    0.20
  -8   1   3    4.81    0.19
  -8   1   3    4.71    0.23
  -7  -1   3    0.98    0.09
  -7   1   3    0.72    0.07
  -7   1   3    0.91    0.12
  -6  -1   3    0.27    0.06
  -6   1   3    0.26    0.07
  -5  -1   3    5.65    0.22
   5  -1  -3    5.69    0.23
  -5   1   3    5.33    0.22
   4  -1  -3    5.56    0.21
  -4   1   3    5.59    0.21
   3   1  -3  207.90    7.90
   2  -1  -3  129.23    5.06
   2   1  -3  156.19    5.83
   0  -1  -3  314.30   13.38
   0   1  -3  336.19   14.07
  -1  -1  -3   10.49    1.00
  -1   1  -3    9.89    1.02
  -2  -1  -3  143.11    5.50
   2  -1   3  129.90    4.15
  -2   1  -3  136.91    5.37
  -3  -1  -3   42.15    1.37
  -3  -1  -3   44.75    2.62
   3  -1   3   45.41    1.45
   3  -1   3   45.23    1.38
   3   1   3   44.70    1.38
   3   1   3   43.71    1.43
   4  -1   3   55.26    1.73
   4  -1   3   54.58    1.80
  -4  -1  -3   55.29    1.71
   4   1   3   57.92    1.73
   4   1   3   54.71    1.79
  -4   1  -3   54.28    1.71
  -5  -1  -3    0.79    0.08
  -5  -1  -3    1.03    0.11
   5  -1   3    1.30    0.14
  -5  -1  -3    0.90    0.08
  -5   1  -3    0.90    0.11
  -5   1  -3    0.85    0.09
   5   1   3    1.06    0.12
  -6  -1  -3   14.58    0.48
  -6  -1  -3   14.22    0.53
  -6  -1  -3   14.32    0.49
  -6  -1  -3   14.91    0.49
   6  -1   3   15.84    0.56
   6  -1   3   13.96    0.54
  -6   1  -3   14.81    0.53
   6   1   3   14.38    0.54
  -7  -1  -3    5.66    0.21
   7   1   3    5.53    0.26
  -9  -2   3    2.62    0.12
  -8  -2   3   17.30    0.56
  -8   2   3   17.13    0.60
   7  -2  -3    5.03    0.20
  -7  -2   3    5.37    0.22
  -7   2   3    5.90    0.26
  -6   2   3   49.75    1.56
   5  -2  -3   32.83    1.04
  -5   2   3   32.34    1.03
   4  -2  -3   23.34    0.74
   4   2  -3   22.66    2.16
  -4   2   3   23.93    0.74
   3   2  -3   27.85    2.26
   2   2  -3  122.29    5.43
   1  -2  -3   70.54    2.99
   1   2  -3   78.79    3.77
   0  -2  -3  148.32    5.86
   0   2  -3  158.08    6.15
  -1  -2  -3   31.98    1.94
  -1   2  -3   32.50    2.07
  -2  -2  -3   58.76    2.93
   2  -2   3   51.84    1.61
  -2  -2  -3   52.85    1.60
   2  -2   3   53.09    1.68
   2   2   3   52.44    1.60
  -2   2  -3   46.54    2.64
   3  -2   3  146.74    4.60
   3  -2   3  154.09    4.54
  -3  -2  -3  145.43    4.51
   3   2   3  152.66    4.53
  -3   2  -3  154.16    4.52
  -4  -2  -3    1.76    0.12
   4  -2   3    1.70    0.14
   4   2   3    1.66    0.13
   4   2   3    1.83    0.88
  -4   2  -3    1.70    0.13
   5  -2   3    1.84    0.18
  -5  -2  -3    1.84    0.12
  -5  -2  -3    1.69    0.12
  -5  -2  -3    1.73    0.11
  -5  -2  -3    1.92    0.14
   5  -2   3    1.93    0.16
  -5  -2  -3    1.74    0.10
  -5   2  -3    1.98    0.14
   5   2   3    1.65    0.19
   5   2   3    1.62    0.15
  -6  -2  -3   11.81    0.40
  -6  -2  -3   11.33    0.40
  -6  -2  -3   11.46    0.39
   6  -2   3   10.88    0.45
  -6  -2  -3   11.75    0.43
   6  -2   3   11.21    0.45
  -6  -2  -3   11.41    0.37
   6   2   3   11.41    0.45
  -6   2  -3   11.59    0.44
  -7  -2  -3    0.27    0.05
  -7  -2  -3    0.19    0.05
  -7  -2  -3    0.19    0.05
   7   2   3    0.13    0.07
  -9  -3   3    1.82    0.09
  -8  -3   3    3.75    0.16
  -8   3   3    3.85    0.20
  -7  -3   3   48.15    1.49
   7  -3  -3   48.18    1.49
  -7   3   3   49.75    1.54
  -6   3   3   39.74    1.26
   5  -3  -3   26.27    0.87
  -5   3   3   27.31    0.87
   4  -3  -3   28.28    0.91
  -4   3   3   29.56    0.91
   4   3  -3   28.37    2.70
   3   3  -3   34.54    2.82
   2   3  -3   26.92    2.31
   1  -3  -3   42.39    1.98
   1   3  -3   35.85    2.62
   0  -3  -3   70.72    3.02
   0   3  -3   59.80    3.43
   1  -3   3   69.68    2.21
  -1  -3  -3   77.31    3.43
  -1   3  -3   65.93    3.53
  -2  -3  -3   80.47    2.42
   2  -3   3   78.27    2.42
   2  -3   3   80.99    2.50
  -2  -3  -3   80.69    2.41
  -2  -3  -3   77.76    3.82
   2   3   3   80.27    2.41
  -3  -3  -3   24.22    0.78
   3  -3   3   24.51    0.88
   3  -3   3   24.79    0.81
  -3  -3  -3   24.92    0.79
  -3  -3  -3   25.07    2.03
   3   3   3   24.81    2.72
   3   3   3   23.71    0.80
  -3   3  -3   24.36    0.79
   4  -3   3   53.74    1.65
   4   3   3   53.09    1.63
   4   3   3   46.56    4.42
  -4   3  -3   54.39    1.62
   5  -3   3    4.93    0.26
  -5  -3  -3    4.60    0.20
  -5  -3  -3    4.57    0.20
  -5  -3  -3    4.67    0.20
  -5  -3  -3    4.84    0.20
  -5  -3  -3    4.79    0.19
  -5  -3  -3    4.46    0.19
   5  -3   3    4.71    0.27
  -5   3  -3    4.52    0.23
   5   3   3    4.84    0.24
   5   3   3    4.50    0.29
   6  -3   3   71.39    2.20
   6  -3   3   69.49    2.21
  -6  -3  -3   72.67    2.14
  -6  -3  -3   72.15    2.15
  -6  -3  -3   70.47    2.14
  -6  -3  -3   71.88    2.12
   6   3   3   68.91    2.20
  -6   3  -3   68.02    2.18
  -7  -3  -3   12.43    0.41
  -7  -3  -3   12.25    0.40
  -7  -3  -3   12.68    0.40
   7   3   3   11.79    0.44
  -9  -4   3    4.19    0.15
  -8  -4   3    3.96    0.16
  -7  -4   3    1.99    0.12
   7  -4  -3    2.24    0.12
  -7   4   3    1.83    0.14
  -6  -4   3   15.34    0.55
  -6  -4   3   15.77    0.51
   6  -4  -3   15.55    0.51
  -6   4   3   15.92    0.55
   5  -4  -3  102.93    3.02
  -5   4   3  102.08    3.02
   5   4  -3   92.80    6.11
   4  -4  -3   38.28    1.18
  -4   4   3   38.06    1.18
   4   4  -3   37.03    3.41
   3  -4  -3   32.04    1.03
   3   4  -3   33.97    3.04
  -3   4   3   32.91    1.03
  -2  -4   3   24.42    0.83
   2   4  -3   24.76    2.45
  -1  -4   3    4.44    0.22
   1   4  -3    3.70    0.99
   0  -4  -3  203.83    7.18
   0  -4   3  193.59    5.86
   0  -4  -3  190.21    5.86
   0  -4   3  204.40    5.94
   0   4  -3  189.94    8.04
   1  -4   3   45.92    1.49
   1  -4   3   48.66    1.56
  -1  -4  -3   45.89    1.48
  -1  -4  -3   51.71    2.76
   1   4   3   50.13    3.54
   2  -4   3   27.11    0.91
  -2  -4  -3   29.36    2.15
   2  -4   3   28.83    0.99
  -2  -4  -3   27.50    0.90
   2   4   3   27.35    0.90
   2   4   3   30.74    2.97
   3  -4   3  124.41    3.77
   3  -4   3  125.21    3.85
  -3  -4  -3  127.16    3.75
   3   4   3  126.30    3.76
   3   4   3  118.24    7.06
  -4  -4  -3   16.18    0.61
   4  -4   3   17.94    0.65
  -4  -4  -3   19.42    0.59
  -4  -4  -3   18.78    0.61
  -4  -4  -3   18.43    0.61
   4   4   3   18.92    0.64
  -5  -4  -3   42.83    1.33
  -5  -4  -3   43.64    1.34
   5  -4   3   43.23    1.39
  -5  -4  -3   43.32    1.32
  -5  -4  -3   43.52    1.32
  -5  -4  -3   42.97    1.33
   5  -4   3   42.14    1.39
  -5  -4  -3   42.08    1.33
   5   4   3   43.28    1.38
   5   4   3   42.22    1.45
   6  -4   3    9.92    0.41
  -6  -4  -3   10.25    0.36
  -6  -4  -3   10.46    0.36
  -6  -4  -3   10.47    0.36
  -6  -4  -3   10.55    0.34
  -6  -4  -3   10.34    0.35
  -7  -4  -3   15.41    0.48
  -7  -4  -3   15.02    0.48
  -7  -4  -3   15.54    0.49
   7   4   3   14.79    0.52
  -8  -5   3    1.83    0.12
   7  -5  -3    6.64    0.24
  -7  -5   3    6.75    0.27
  -7   5   3    5.85    0.27
   6  -5  -3   52.87    1.62
  -6  -5   3   53.25    1.66
  -6   5   3   53.06    1.66
  -5  -5   3   48.18    1.54
  -5   5   3   49.57    1.53
   4  -5  -3   59.45    1.81
   4   5  -3   57.46    4.69
  -4   5   3   59.78    1.81
   3   5  -3   37.90    3.54
  -2  -5   3  175.78    4.85
   2   5  -3  147.35    7.79
  -1  -5   3   60.53    1.86
   1  -5  -3   61.50    1.86
   1   5  -3   61.07    4.15
   0  -5  -3    0.96    0.09
   0  -5   3    0.91    0.09
   0  -5   3    0.99    0.13
   0   5  -3    0.72    0.55
   0   5   3    0.94    0.62
  -1  -5  -3   50.71    1.57
   1  -5   3   49.39    1.58
   1  -5   3   51.53    1.66
   1   5   3   52.23    3.93
  -2  -5  -3   37.64    1.18
   2  -5   3   37.22    1.20
   2  -5   3   38.14    1.28
   2   5   3   37.35    3.56
   3  -5   3  114.39    3.47
  -3  -5  -3  112.92    3.44
   3   5   3  114.18    3.45
   4  -5   3   85.37    2.62
  -4  -5  -3   81.66    2.55
  -4  -5  -3   87.20    2.54
  -4  -5  -3   88.82    2.57
  -4  -5  -3   85.57    2.57
  -4  -5  -3   80.60    2.56
   4  -5   3   82.58    2.61
  -4  -5  -3   83.70    2.58
   4   5   3   83.49    2.60
  -5  -5  -3   19.51    0.62
  -5  -5  -3   19.79    0.64
  -5  -5  -3   19.49    0.63
  -5  -5  -3   19.35    0.64
   5  -5   3   18.86    0.69
  -5  -5  -3   19.43    0.64
  -5  -5  -3   18.64    0.62
   5  -5   3   19.24    0.69
   5   5   3   18.95    0.67
  -6  -5  -3    6.60    0.25
  -6  -5  -3    6.24    0.24
  -6  -5  -3    6.81    0.23
  -6  -5  -3    6.79    0.25
  -6  -5  -3    6.86    0.25
  -6  -5  -3    6.59    0.25
  -7  -5  -3    3.36    0.13
  -7  -5  -3    3.37    0.13
  -7  -5  -3    3.30    0.12
  -8  -6   3   13.96    0.46
   7  -6  -3    1.11    0.09
  -7  -6   3    1.10    0.10
  -6  -6   3    4.20    0.18
  -6  -6   3    4.65    0.22
   6  -6  -3    4.63    0.19
  -5  -6   3   10.36    0.41
  -5  -6   3   11.08    0.41
  -5  -6   3   10.71    0.38
  -4  -6   3    8.50    0.34
  -4  -6   3    8.91    0.35
   3   6  -3    5.60    1.60
  -2  -6   3   25.51    0.82
   2  -6  -3   26.52    0.83
   2   6  -3   24.34    2.89
   1  -6  -3   25.50    0.81
  -1  -6   3   24.93    0.81
  -1  -6   3   24.28    0.89
   1   6  -3   25.06    2.76
   0  -6   3   27.56    0.91
   0  -6   3   28.93    1.00
   0  -6  -3   27.78    0.90
   1  -6   3   80.49    2.50
  -1  -6  -3   79.57    2.39
   1  -6   3   79.17    2.41
   1   6   3   74.27    5.25
   2  -6   3   28.35    0.93
   2  -6   3   27.77    1.00
  -2  -6  -3   28.27    0.91
  -3  -6  -3   29.96    0.91
   3  -6   3   27.33    0.95
   3  -6   3   27.59    0.89
  -3  -6  -3   28.69    0.90
   3  -6   3   27.84    0.95
  -3  -6  -3   27.28    0.90
  -3  -6  -3   28.50    0.92
   3   6   3   27.97    0.93
  -4  -6  -3   75.23    2.17
   4  -6   3   70.22    2.21
  -4  -6  -3   69.42    2.17
   4  -6   3   69.63    2.21
  -4  -6  -3   71.56    2.16
  -4  -6  -3   70.43    2.16
  -4  -6  -3   68.99    2.15
   4   6   3   69.90    2.19
  -5  -6  -3   32.11    1.02
  -5  -6  -3   32.96    1.01
  -5  -6  -3   31.71    0.99
  -5  -6  -3   32.70    1.02
  -5  -6  -3   31.99    1.00
   5  -6   3   31.36    1.05
  -5  -6  -3   32.63    1.01
  -6  -6  -3    9.96    0.34
  -6  -6  -3   10.95    0.34
  -6  -6  -3   10.56    0.35
  -6  -6  -3   10.70    0.35
  -6  -6  -3   10.64    0.35
  -6  -6  -3   10.40    0.35
   7  -7  -3    9.12    0.31
  -7  -7   3    9.15    0.32
  -6  -7   3    0.49    0.06
  -6  -7   3    0.64    0.08
   6  -7  -3    0.52    0.06
  -5  -7   3   21.85    0.71
  -5  -7   3   21.04    0.73
   5  -7  -3   23.21    0.74
  -5  -7   3   21.22    0.73
  -4  -7   3    7.56    0.32
  -4  -7   3    7.52    0.31
  -4  -7   3    7.63    0.30
  -3  -7   3   40.41    1.28
  -3  -7   3   39.15    1.23
  -3  -7   3   37.65    1.25
  -3  -7   3   40.47    1.27
   2  -7  -3    1.98    0.14
  -2  -7   3    2.13    0.14
  -2  -7   3    1.97    0.16
  -1  -7   3   31.33    1.03
  -1  -7   3   31.12    1.00
   1  -7  -3   30.70    1.00
   0  -7   3   12.90    0.45
   0  -7  -3   13.18    0.44
   0  -7   3   10.09    0.49
   1  -7   3   23.11    0.87
  -1  -7  -3   23.24    0.75
   1  -7   3   22.85    0.78
  -1  -7  -3   22.68    0.76
   2  -7   3   11.77    0.45
   2  -7   3   11.15    0.40
  -2  -7  -3   12.26    0.42
  -2  -7  -3   11.58    0.42
  -2  -7  -3   10.81    0.40
  -2  -7  -3   11.19    0.41
   2  -7   3   11.08    0.45
   3  -7   3   38.86    1.27
   3  -7   3   38.26    1.21
  -3  -7  -3   40.02    1.23
   3  -7   3   38.10    1.26
  -3  -7  -3   38.49    1.22
  -3  -7  -3   38.65    1.22
  -3  -7  -3   38.41    1.24
   3   7   3   40.52    1.25
   4  -7   3   28.22    0.95
  -4  -7  -3   29.42    0.91
   4  -7   3   26.47    0.96
  -4  -7  -3   28.58    0.92
  -4  -7  -3   29.35    0.91
  -4  -7  -3   29.78    0.91
  -4  -7  -3   28.40    0.97
   4   7   3   28.74    0.97
  -5  -7  -3   21.67    0.69
  -5  -7  -3   21.92    0.67
   5  -7   3   20.38    0.71
  -5  -7  -3   21.41    0.69
  -5  -7  -3   21.54    0.68
  -5  -7  -3   21.66    0.69
  -6  -7  -3    1.98    0.09
  -6  -7  -3    1.94    0.10
  -6  -7  -3    1.93    0.09
  -6  -7  -3    1.97    0.08
  -7  -8   3    7.41    0.28
   7  -8  -3    7.48    0.25
  -6  -8   3    2.00    0.12
  -6  -8   3    1.85    0.11
   6  -8  -3    2.18    0.12
   5  -8  -3   28.28    0.89
  -5  -8   3   28.60    0.92
  -5  -8   3   29.48    0.90
  -5  -8   3   28.32    0.92
  -4  -8   3    4.36    0.22
  -4  -8   3    4.16    0.21
  -4  -8   3    4.52    0.21
  -3  -8   3   34.55    1.10
  -3  -8   3   35.27    1.10
  -3  -8   3   35.32    1.13
  -3  -8   3   33.89    1.12
  -2  -8   3    8.24    0.32
  -2  -8   3    8.12    0.33
  -2  -8   3    8.55    0.33
  -2  -8   3    8.28    0.35
  -1  -8   3   58.73    1.82
  -1  -8   3   57.70    1.82
   1  -8  -3   57.07    1.81
  -1  -8   3   58.92    1.80
  -1  -8   3   59.68    1.83
   0  -8   3   20.48    0.71
   0  -8   3   20.28    0.71
   0  -8  -3   20.74    0.70
   0  -8   3   21.03    0.68
   0  -8   3   20.51    0.70
  -1  -8  -3    4.32    0.20
   1  -8   3    3.29    0.18
  -1  -8  -3    3.10    0.21
   1  -8   3    3.38    0.20
   1  -8   3    3.17    0.21
  -1  -8  -3    3.76    0.18
  -2  -8  -3    0.97    0.11
   2  -8   3    0.97    0.11
  -2  -8  -3    1.04    0.12
   2  -8   3    0.93    0.11
   2  -8   3    0.82    0.12
  -2  -8  -3    0.63    0.08
   2   8   3    0.80    0.10
  -3  -8  -3   16.93    0.57
   3  -8   3   17.23    0.62
  -3  -8  -3   17.68    0.58
  -3  -8  -3   17.68    0.58
   3  -8   3   17.09    0.57
  -4  -8  -3    0.44    0.06
  -4  -8  -3    0.48    0.06
  -4  -8  -3    0.35    0.06
  -4  -8  -3    0.48    0.07
  -4  -8  -3    0.33    0.05
  -4  -8  -3    0.46    0.07
   4  -8   3    0.47    0.09
  -5  -8  -3    1.74    0.10
  -5  -8  -3    1.74    0.09
  -5  -8  -3    1.64    0.08
  -5  -8  -3    1.48    0.09
  -5  -8  -3    1.67    0.09
   6  -9  -3    0.78    0.08
  -6  -9   3    0.89    0.09
  -5  -9   3    8.82    0.29
  -5  -9   3    7.99    0.30
  -5  -9   3    7.73    0.28
  -5  -9   3    8.07    0.30
   5  -9  -3    8.83    0.29
  -4  -9   3   11.23    0.39
  -4  -9   3   11.60    0.40
  -4  -9   3   11.86    0.39
  -4  -9   3   10.51    0.41
  -3  -9   3   10.37    0.39
  -3  -9   3   10.93    0.41
  -3  -9   3   10.92    0.39
  -2  -9   3    5.90    0.27
  -2  -9   3    5.93    0.25
  -2  -9   3    5.74    0.26
  -1  -9   3   17.00    0.55
  -1  -9   3   16.40    0.57
  -1  -9   3   16.62    0.58
   1  -9  -3   14.15    0.62
  -1  -9   3   16.81    0.57
   0  -9   3    1.83    0.13
   0  -9   3    1.65    0.14
   0  -9   3    1.58    0.16
   0  -9  -3    1.90    0.14
   1  -9   3    9.97    0.39
   1  -9   3   10.09    0.36
  -1  -9  -3    9.77    0.36
  -2  -9  -3    9.57    0.34
  -2  -9  -3    8.66    0.33
   2  -9   3    9.25    0.37
   2  -9   3    9.60    0.33
  -3  -9  -3    2.75    0.14
   3  -9   3    2.88    0.17
  -3  -9  -3    2.95    0.14
   3  -9   3    2.45    0.15
  -3  -9  -3    2.80    0.14
  -3  -9  -3    2.60    0.16
   4  -9   3    1.31    0.11
  -4  -9  -3    1.39    0.09
  -4  -9  -3    1.28    0.08
  -4  -9  -3    1.30    0.07
  -4  -9  -3    1.33    0.09
  -4 -10   3    8.27    0.28
  -4 -10   3    7.57    0.29
   4 -10  -3    8.50    0.28
  -4 -10   3    8.48    0.28
  -3 -10   3   15.40    0.51
  -3 -10   3   16.28    0.51
  -3 -10   3   15.02    0.52
  -2 -10   3    5.95    0.25
  -2 -10   3    6.42    0.25
  -2 -10   3    6.32    0.26
  -1 -10   3   24.43    0.79
  -1 -10   3   24.30    0.77
  -1 -10   3   24.00    0.79
   0 -10   3    7.48    0.28
   0 -10   3    7.44    0.30
  -1 -10  -3    0.55    0.06
   1 -10   3    0.57    0.07
   1 -10   3    0.39    0.07
   2 -10   3    2.63    0.12
   2 -10   3    2.45    0.15
  -2 -10  -3    2.60    0.13
  -3 -10  -3    2.19    0.10
   3 -10   3    2.03    0.12
  -3 -10  -3    2.29    0.11
  -2 -11   3    3.24    0.14
  -2 -11   3    3.26    0.13
  -1 -11   3    1.75    0.10
  -1 -11   3    1.76    0.10
   0 -11   3    1.19    0.08
   0 -11   3    1.30    0.09
   1 -11   3    3.99    0.16
  -9   0   4    8.77    0.30
  -8   0   4    2.41    0.15
  -8   0   4    2.41    0.13
  -7   0   4   12.65    0.44
  -7   0   4   13.78    0.48
  -6   0   4    4.10    0.20
   5   0  -4   34.53    1.10
  -5   0   4   35.25    1.09
   4   0  -4  618.98   18.97
  -4   0   4  652.16   19.02
   3   0  -4  222.65    8.25
   2   0  -4    6.54    0.91
   1   0  -4   50.56    2.74
   0   0  -4  421.09   17.98
  -1   0  -4  455.28   16.75
   1   0   4  335.51   11.91
  -2   0  -4    0.30    0.05
   2   0   4    0.53    0.11
  -2   0  -4    0.46    0.35
   3   0   4   14.94    0.60
  -3   0  -4   15.48    1.55
   3   0   4   14.85    0.52
  -3   0  -4   15.01    0.52
  -4   0  -4    2.01    0.14
   4   0   4    2.59    0.22
   4   0   4    2.37    0.16
  -5   0  -4   14.63    0.50
  -5   0  -4   14.87    0.50
  -5   0  -4   14.77    0.47
  -5   0  -4   15.59    0.54
   5   0   4   15.12    0.55
  -5   0  -4   14.75    0.49
   5   0   4   14.87    0.56
   6   0   4    0.43    0.10
  -6   0  -4    0.56    0.10
   6   0   4    0.43    0.09
   7   0   4    3.64    0.19
  -9  -1   4   29.45    0.90
  -9   1   4   28.79    0.90
  -8  -1   4   39.72    1.21
  -8   1   4   39.12    1.21
  -8   1   4   38.78    1.25
  -7  -1   4   31.40    0.97
  -7   1   4   30.33    0.96
  -7   1   4   30.88    1.01
  -6   1   4   14.28    0.50
   5  -1  -4   96.62    2.92
  -5   1   4   96.16    2.92
   4  -1  -4  192.32    5.75
   3   1  -4  233.94    8.98
   1  -1  -4    9.79    1.02
   1   1  -4    9.56    1.17
   0  -1  -4  114.65    4.68
   0   1  -4  107.65    4.85
   1  -1   4  309.32    8.91
  -1  -1  -4  317.57   11.30
  -1   1  -4  267.89   11.25
   1   1   4  292.93    9.09
   2  -1   4  172.31    5.46
  -2  -1  -4  177.37    5.43
   2  -1   4  184.95    5.52
  -2   1  -4  184.96    5.43
   2   1   4  179.88    5.50
  -2   1  -4  190.56    7.20
   3  -1   4   94.54    2.93
  -3  -1  -4   98.20    2.93
  -3  -1  -4   96.69    4.68
   3  -1   4   98.96    3.03
   3   1   4   97.11    2.93
  -3   1  -4   90.63    2.92
   3   1   4   98.98    3.01
  -4  -1  -4   55.10    1.68
   4  -1   4   51.08    1.69
   4  -1   4   53.87    1.79
   4   1   4   52.25    1.69
  -4   1  -4   55.80    1.68
   4   1   4   54.43    1.78
  -5  -1  -4   10.35    0.33
   5  -1   4    9.87    0.41
  -5  -1  -4   10.21    0.40
  -5  -1  -4   10.04    0.35
  -5  -1  -4   10.19    0.36
  -5  -1  -4   10.13    0.36
   5  -1   4    9.76    0.42
  -5   1  -4   10.29    0.40
   5   1   4    9.92    0.41
   5   1   4    9.62    0.47
  -6  -1  -4   38.65    1.24
   6  -1   4   35.04    1.34
  -6  -1  -4   38.87    1.20
  -6  -1  -4   38.19    1.19
   6  -1   4   38.11    1.25
  -6  -1  -4   39.10    1.19
  -6   1  -4   37.33    1.24
   6   1   4   43.35    1.33
   6   1   4   38.68    1.25
   7  -1   4    3.01    0.17
  -7  -1  -4    3.00    0.12
   7   1   4    2.77    0.17
  -9  -2   4    0.91    0.07
  -8  -2   4    0.88    0.08
  -8   2   4    0.96    0.08
  -8   2   4    0.95    0.11
   7  -2  -4   20.48    0.64
  -7  -2   4   20.21    0.65
  -7   2   4   19.92    0.65
  -7   2   4   19.99    0.69
  -6   2   4   23.32    0.78
   5  -2  -4   15.95    0.54
  -5   2   4   16.04    0.54
   4  -2  -4   78.57    2.34
   4   2  -4   75.80    4.45
   3   2  -4  238.87    9.55
   2  -2  -4  147.69    5.51
   2   2  -4  147.68    6.50
   1  -2  -4    3.90    0.63
   1   2  -4    4.61    0.90
   0  -2  -4    6.69    0.87
   0  -2   4    5.86    0.30
   0   2  -4    6.50    1.03
  -1  -2  -4   78.27    4.00
   1  -2   4   93.96    2.80
  -1   2  -4   98.04    4.46
   2  -2   4   84.39    2.64
   2  -2   4   91.60    2.74
  -2  -2  -4   77.17    4.12
  -2  -2  -4   87.39    2.64
   2   2   4   86.70    2.64
  -2   2  -4   92.36    4.28
  -2   2  -4   90.69    2.64
  -3  -2  -4   37.90    2.67
  -3  -2  -4   38.22    1.21
   3  -2   4   36.86    1.21
   3  -2   4   38.81    1.31
   3   2   4   39.55    1.21
  -3   2  -4   38.21    1.21
   3   2   4   38.69    1.29
  -4  -2  -4   14.98    0.50
  -4  -2  -4   14.01    0.47
  -4  -2  -4   12.23    0.50
   4  -2   4   14.37    0.61
   4  -2   4   13.47    0.51
  -4   2  -4   14.26    0.51
   4   2   4   14.26    0.51
   4   2   4   14.46    0.59
  -5  -2  -4   99.43    2.94
  -5  -2  -4   99.00    2.96
  -5  -2  -4   97.05    2.95
  -5  -2  -4  100.03    2.96
   5  -2   4  100.91    3.03
   5  -2   4   98.60    3.02
   5   2   4   96.52    3.01
   5   2   4   94.14    3.10
  -5   2  -4   96.67    3.00
   6  -2   4   20.91    0.72
  -6  -2  -4   21.13    0.66
  -6  -2  -4   21.38    0.67
  -6  -2  -4   21.11    0.64
  -6  -2  -4   21.46    0.67
  -6  -2  -4   20.40    0.70
  -6   2  -4   19.02    0.70
   7  -2   4    0.49    0.07
  -7  -2  -4    0.63    0.06
   7   2   4    0.51    0.07
  -9  -3   4    4.87    0.18
  -8  -3   4    0.08    0.04
  -8   3   4    0.12    0.06
   7  -3  -4   14.26    0.47
  -7  -3   4   13.90    0.47
  -7   3   4   14.78    0.52
  -6  -3   4   28.23    0.89
  -6   3   4   28.96    0.94
   5  -3  -4   79.52    2.41
  -5   3   4   77.90    2.40
   4  -3  -4   56.97    1.77
  -4   3   4   60.19    1.77
   4   3  -4   55.77    4.03
   3  -3  -4   74.54    2.31
   3   3  -4   78.07    4.66
  -2  -3   4  117.05    3.61
   2   3  -4  119.97    5.94
  -1  -3   4   38.11    1.19
   1  -3  -4   34.77    2.05
   1   3  -4   36.78    2.79
   0  -3   4   37.12    1.21
   0  -3  -4   39.61    2.31
   0   3  -4   33.77    2.60
  -1  -3  -4   23.06    1.82
  -1  -3  -4   21.64    0.70
   1  -3   4   21.91    0.79
  -1   3  -4   21.38    1.93
   2  -3   4  107.75    3.19
  -2  -3  -4  104.92    4.90
  -2  -3  -4   99.07    3.06
  -2  -3  -4  100.78    3.07
   2  -3   4   99.19    3.08
   2   3   4   98.93    3.07
   3  -3   4    3.76    0.27
  -3  -3  -4    4.29    0.19
   3  -3   4    4.09    0.20
  -3  -3  -4    4.08    0.90
   3   3   4    4.17    1.30
   3   3   4    3.89    0.20
  -3   3  -4    3.94    0.19
   4  -3   4   74.88    2.38
  -4  -3  -4   79.64    2.37
  -4  -3  -4   77.15    2.34
  -4  -3  -4   74.45    2.35
   4  -3   4   82.19    2.44
  -4  -3  -4   75.22    2.33
  -4  -3  -4   75.89    2.33
  -4  -3  -4   73.52    2.34
   4   3   4   79.85    2.48
  -4   3  -4   77.87    2.37
   4   3   4   76.29    2.38
  -5  -3  -4   13.42    0.43
   5  -3   4   12.63    0.50
  -5  -3  -4   13.56    0.45
  -5  -3  -4   13.51    0.44
   5  -3   4   12.80    0.51
  -5  -3  -4   13.01    0.44
  -5  -3  -4   13.41    0.45
  -5  -3  -4   13.01    0.44
   5   3   4   12.63    0.57
   5   3   4   13.10    0.49
  -5   3  -4   12.69    0.48
   6  -3   4   22.43    0.77
  -6  -3  -4   22.69    0.72
  -6  -3  -4   22.80    0.72
  -6  -3  -4   22.86    0.70
  -6  -3  -4   22.25    0.71
  -7  -3  -4    4.22    0.15
  -7  -3  -4    4.27    0.16
   7   3   4    4.30    0.20
  -9  -4   4    1.69    0.08
  -8  -4   4   12.96    0.41
   8  -4  -4   11.60    0.40
   7  -4  -4    4.39    0.18
  -7  -4   4    4.24    0.21
  -7  -4   4    4.03    0.18
  -7   4   4    4.36    0.22
   6  -4  -4   18.88    0.60
  -6  -4   4   19.09    0.65
  -6   4   4   18.52    0.65
   5  -4  -4   41.80    1.31
  -5   4   4   41.26    1.31
   4  -4  -4    6.07    0.24
   4   4  -4    6.10    1.48
  -4   4   4    5.98    0.24
   3  -4  -4   64.75    1.98
   3   4  -4   64.81    4.53
   2  -4  -4    5.72    0.22
  -2  -4   4    5.56    0.27
   2   4  -4    5.68    1.26
   1  -4  -4    0.96    0.08
  -1  -4   4    1.03    0.13
   1   4  -4    1.15    0.70
   0  -4  -4   48.90    2.70
   0  -4   4   45.88    1.49
   0   4  -4   41.59    3.14
  -1  -4  -4   82.94    4.12
   1  -4   4   80.90    2.58
   2  -4   4   37.93    1.25
   2  -4   4   40.74    1.36
  -2  -4  -4   40.27    2.79
  -2  -4  -4   39.07    1.23
   2   4   4   39.68    3.68
   2   4   4   40.56    1.25
  -3  -4  -4   48.11    1.72
   3  -4   4   55.41    1.79
  -3  -4  -4   48.76    1.71
   3  -4   4   56.60    1.69
  -3  -4  -4   56.41    1.65
   3   4   4   55.37    1.67
  -4  -4  -4   49.51    1.53
   4  -4   4   50.47    1.60
   4  -4   4   49.30    1.58
  -4  -4  -4   49.47    1.53
  -4  -4  -4   49.18    1.52
  -4  -4  -4   46.20    1.53
  -4  -4  -4   51.32    1.54
  -4  -4  -4   51.15    1.54
   4   4   4   50.60    1.57
  -5  -4  -4   12.99    0.41
  -5  -4  -4   12.61    0.42
  -5  -4  -4   12.80    0.43
  -5  -4  -4   12.28    0.43
   5  -4   4   12.33    0.49
   5  -4   4   11.59    0.47
  -5  -4  -4   12.50    0.43
  -5  -4  -4   12.76    0.43
   5   4   4   12.22    0.47
   5   4   4   11.96    0.55
  -6  -4  -4    2.25    0.11
  -6  -4  -4    2.21    0.12
  -6  -4  -4    2.12    0.12
  -6  -4  -4    2.16    0.10
   6  -4   4    2.25    0.17
  -7  -4  -4    4.13    0.15
  -7  -4  -4    4.33    0.15
  -7  -4  -4    4.21    0.15
   7   4   4    3.92    0.18
   8  -5  -4    1.31    0.08
   7  -5  -4    0.07    0.04
  -7  -5   4    0.12    0.06
  -7   5   4   -0.01    0.05
  -6  -5   4   52.97    1.63
   6  -5  -4   51.60    1.57
  -6   5   4   50.70    1.62
   5  -5  -4   26.94    0.87
  -5  -5   4   25.18    0.88
  -5   5   4   27.62    0.87
   4  -5  -4    2.16    0.13
  -4   5   4    2.18    0.13
   3  -5  -4    8.26    0.32
   3   5  -4    8.15    1.72
  -2  -5   4    1.40    0.15
   2   5  -4    1.37    0.89
  -1  -5   4    9.30    0.40
   1   5  -4    8.04    1.55
   0  -5   4  108.21    3.23
   0   5  -4   98.85    5.60
   1  -5   4   41.08    1.31
   1  -5   4   42.57    1.40
   1   5   4   39.70    3.64
  -2  -5  -4   14.15    0.49
   2  -5   4   13.90    0.51
   2  -5   4   14.54    0.61
   2   5   4   14.45    0.50
  -3  -5  -4   24.11    0.80
  -3  -5  -4   24.51    0.81
  -3  -5  -4   24.90    0.80
  -3  -5  -4   25.69    0.81
   3  -5   4   24.66    0.84
   3  -5   4   24.09    0.93
   3  -5   4   25.13    0.86
  -3  -5  -4   25.66    0.78
  -3  -5  -4   23.82    0.79
   3   5   4   25.30    0.83
  -4  -5  -4   39.28    1.23
  -4  -5  -4   41.24    1.25
   4  -5   4   37.91    1.28
  -4  -5  -4   39.21    1.24
   4  -5   4   39.85    1.30
  -4  -5  -4   41.56    1.25
  -4  -5  -4   38.49    1.22
   4   5   4   40.66    1.28
  -5  -5  -4   17.38    0.57
  -5  -5  -4   17.61    0.57
  -5  -5  -4   17.57    0.57
   5  -5   4   17.23    0.63
  -5  -5  -4   17.55    0.58
  -5  -5  -4   17.60    0.55
  -5  -5  -4   16.91    0.56
  -6  -5  -4    2.10    0.10
  -6  -5  -4    2.18    0.09
  -6  -5  -4    1.96    0.10
  -6  -5  -4    2.14    0.11
   6  -5   4    2.04    0.15
  -6  -5  -4    2.23    0.11
  -6  -5  -4    2.13    0.10
   8  -6  -4    2.80    0.12
  -8  -6   4    2.84    0.12
   7  -6  -4    1.41    0.09
  -7  -6   4    1.41    0.11
   6  -6  -4    5.27    0.20
  -6  -6   4    5.49    0.25
  -5  -6   4   24.19    0.80
  -5  -6   4   24.71    0.77
  -5  -6   4   23.68    0.81
  -4  -6   4    6.61    0.29
  -4  -6   4    6.40    0.28
  -4  -6   4    6.76    0.29
   2   6  -4   31.54    3.37
   1   6  -4   25.40    2.86
   0  -6   4   16.58    0.67
   1  -6   4   22.52    0.86
   1  -6   4   22.67    0.76
   2  -6   4    2.33    0.14
  -2  -6  -4    2.22    0.14
   2  -6   4    2.32    0.23
   2  -6   4    2.34    0.16
   2  -6   4    2.69    0.21
  -2  -6  -4    2.36    0.13
  -2  -6  -4    2.46    0.15
  -2  -6  -4    2.33    0.14
   2   6   4    2.32    0.16
   3  -6   4   20.57    0.73
  -3  -6  -4   20.54    0.68
  -3  -6  -4   20.99    0.67
  -3  -6  -4   20.15    0.67
   3  -6   4   19.97    0.71
  -3  -6  -4   20.24    0.69
  -3  -6  -4   21.83    0.69
   3   6   4   19.79    0.70
  -4  -6  -4    0.95    0.11
  -4  -6  -4    0.92    0.10
  -4  -6  -4    0.82    0.08
   4  -6   4    0.89    0.11
  -4  -6  -4    1.09    0.11
   4  -6   4    0.65    0.11
  -4  -6  -4    0.86    0.09
   4   6   4    0.81    0.10
  -5  -6  -4   23.02    0.70
  -5  -6  -4   22.12    0.72
  -5  -6  -4   22.68    0.72
  -5  -6  -4   22.55    0.72
   5  -6   4   22.72    0.76
  -5  -6  -4   22.94    0.71
  -5  -6  -4   21.91    0.70
  -6  -6  -4    7.55    0.26
  -6  -6  -4    8.02    0.27
  -6  -6  -4    7.86    0.26
  -6  -6  -4    7.81    0.26
   6  -6   4    8.03    0.29
  -6  -6  -4    8.10    0.25
  -7  -7   4    4.30    0.18
   7  -7  -4    4.19    0.17
   6  -7  -4    0.12    0.04
  -6  -7   4    0.07    0.06
  -5  -7   4   11.84    0.45
  -5  -7   4   12.35    0.41
  -5  -7   4   11.88    0.44
  -4  -7   4   43.89    1.34
  -4  -7   4   41.91    1.37
  -4  -7   4   43.82    1.38
  -3  -7   4   23.40    0.79
  -3  -7   4   22.02    0.77
  -3  -7   4   23.47    0.75
  -2  -7   4    4.50    0.21
  -2  -7   4    4.79    0.25
  -2  -7   4    4.80    0.25
  -1  -7   4    5.81    0.24
  -1  -7   4    5.64    0.28
   0  -7   4   32.21    1.13
   0  -7   4   30.82    1.02
   0  -7   4   30.23    1.03
   0  -7   4   31.24    0.98
   1  -7   4   37.85    1.23
   1  -7   4   38.68    1.33
   1  -7   4   38.26    1.19
  -1  -7  -4   37.24    1.19
  -1  -7  -4   38.32    1.19
   1  -7   4   37.63    1.23
   2  -7   4   22.69    0.87
   2  -7   4   22.95    0.80
  -2  -7  -4   23.73    0.75
  -2  -7  -4   22.50    0.73
   2  -7   4   22.73    0.77
   2  -7   4   22.76    0.73
  -2  -7  -4   20.79    0.76
  -2  -7  -4   23.37    0.74
   2   7   4   23.78    0.77
   3  -7   4   17.52    0.63
  -3  -7  -4   18.85    0.61
  -3  -7  -4   17.02    0.61
  -3  -7  -4   18.70    0.61
  -3  -7  -4   18.19    0.60
  -3  -7  -4   18.86    0.60
   3  -7   4   18.59    0.66
   3   7   4   17.65    0.63
   4  -7   4   10.50    0.42
  -4  -7  -4   10.59    0.37
  -4  -7  -4   11.01    0.38
  -4  -7  -4   10.42    0.37
  -4  -7  -4   10.69    0.38
  -5  -7  -4    3.59    0.14
  -5  -7  -4    3.59    0.15
   5  -7   4    3.56    0.18
  -5  -7  -4    3.52    0.15
  -5  -7  -4    3.54    0.15
  -5  -7  -4    3.66    0.15
   7  -8  -4    7.06    0.24
  -6  -8   4   12.48    0.43
   6  -8  -4   12.93    0.42
  -5  -8   4    4.17    0.20
  -5  -8   4    4.00    0.20
  -4  -8   4    0.43    0.08
  -4  -8   4    0.47    0.08
  -4  -8   4    0.44    0.08
  -3  -8   4    5.89    0.35
  -3  -8   4    6.14    0.28
  -3  -8   4    6.12    0.25
  -2  -8   4    1.47    0.13
  -2  -8   4    0.97    0.12
  -2  -8   4    1.37    0.14
  -1  -8   4   37.03    1.19
  -1  -8   4   36.49    1.14
  -1  -8   4   35.77    1.17
   0  -8   4    0.08    0.08
   0  -8   4    0.12    0.06
   0  -8   4    0.11    0.07
  -1  -8  -4    1.95    0.13
   1  -8   4    1.89    0.18
   1  -8   4    1.79    0.13
  -2  -8  -4    2.93    0.16
  -2  -8  -4    2.95    0.16
   2  -8   4    2.79    0.20
   2  -8   4    2.49    0.16
  -3  -8  -4    4.61    0.20
   3  -8   4    4.54    0.24
  -3  -8  -4    4.90    0.19
  -3  -8  -4    4.61    0.19
  -3  -8  -4    4.67    0.20
  -4  -8  -4    3.95    0.15
  -4  -8  -4    3.96    0.16
  -4  -8  -4    4.01    0.17
  -4  -8  -4    3.81    0.17
   4  -8   4    3.81    0.20
  -4  -8  -4    4.03    0.16
  -5  -8  -4   10.18    0.31
  -5  -8  -4    7.88    0.30
   6  -9  -4   16.42    0.52
  -5  -9   4   11.35    0.41
  -5  -9   4   12.34    0.41
   5  -9  -4   12.87    0.40
  -4  -9   4    3.33    0.16
  -4  -9   4    2.99    0.17
  -4  -9   4    3.40    0.15
  -3  -9   4    4.64    0.23
  -3  -9   4    4.79    0.21
  -3  -9   4    4.90    0.21
  -2  -9   4   24.28    0.77
  -2  -9   4   23.39    0.78
  -2  -9   4   24.33    0.80
  -1  -9   4    2.93    0.19
  -1  -9   4    3.26    0.19
  -1  -9   4    3.49    0.17
   0  -9   4    7.38    0.37
   0  -9   4    8.43    0.30
   0  -9   4    8.39    0.33
  -1  -9  -4    2.60    0.14
   1  -9   4    2.59    0.14
   1  -9   4    2.67    0.17
   2  -9   4    0.17    0.07
  -2  -9  -4    0.08    0.05
  -2  -9  -4    0.15    0.04
  -3  -9  -4    3.00    0.13
  -3  -9  -4    3.17    0.14
   3  -9   4    2.93    0.17
  -3  -9  -4    3.00    0.13
  -4 -10   4    5.76    0.22
  -3 -10   4    4.41    0.20
  -3 -10   4    4.93    0.19
  -3 -10   4    4.88    0.18
  -2 -10   4    6.95    0.25
  -2 -10   4    6.79    0.26
  -2 -10   4    6.55    0.27
  -1 -10   4    5.79    0.24
  -1 -10   4    5.97    0.24
  -1 -10   4    5.82    0.22
   0 -10   4    0.66    0.07
   0 -10   4    0.39    0.07
   1 -10   4    3.38    0.17
   2 -10   4    1.98    0.12
  -2 -10  -4    2.14    0.10
  -9   0   5    0.03    0.04
  -8   0   5    3.80    0.17
   7   0  -5   21.72    0.68
  -7   0   5   21.60    0.70
  -7   0   5   21.97    0.73
  -6   0   5    1.05    0.11
   6   0  -5    1.03    0.10
   5   0  -5    1.70    0.11
  -5   0   5    1.69    0.11
   4   0  -5    2.24    0.12
   3   0  -5   50.98    3.05
   2   0  -5   56.79    3.23
   1   0  -5   70.05    3.68
   0   0  -5  324.75   14.56
   0   0   5  403.44   11.25
   1   0   5    3.63    0.22
  -1   0  -5    3.51    0.16
  -1   0  -5    4.22    0.85
  -2   0  -5   36.35    1.12
   2   0   5   35.88    1.21
  -2   0  -5   34.55    2.55
   3   0   5    0.28    0.10
  -3   0  -5    0.30    0.37
  -4   0  -5   17.15    0.59
   4   0   5   16.88    0.61
  -4   0  -5   16.56    0.52
  -4   0  -5   15.81    0.54
  -4   0  -5   16.35    0.55
  -4   0  -5   17.34    0.54
   4   0   5   16.53    0.69
  -4   0  -5   16.36    0.55
   5   0   5    2.83    0.21
  -5   0  -5    2.76    0.16
   5   0   5    2.60    0.24
  -5   0  -5    2.95    0.18
   6   0   5    8.71    0.36
   7   0   5    6.42    0.25
  -9  -1   5    5.41    0.20
  -9   1   5    5.20    0.19
  -8  -1   5   45.76    1.39
  -8   1   5   45.48    1.39
  -8   1   5   44.30    1.42
   7  -1  -5   66.99    2.06
   7  -1  -5   66.09    2.06
  -7  -1   5   68.94    2.08
  -7   1   5   68.41    2.07
  -7   1   5   68.27    2.11
   7   1  -5   71.25    2.06
   6  -1  -5   24.29    0.81
  -6   1   5   24.48    0.80
   5  -1  -5    3.30    0.16
  -5   1   5    3.26    0.16
   4  -1  -5   77.20    2.35
   3  -1  -5   34.07    1.05
   3   1  -5   33.63    2.59
   2  -1  -5  116.07    5.09
   2   1  -5  123.08    5.65
   1  -1  -5   36.71    2.33
   1   1  -5   30.06    2.37
   0  -1  -5   10.56    1.24
   0  -1  -5    9.64    0.35
   0  -1   5   10.19    0.42
   0   1   5   10.23    0.40
   0   1  -5   10.64    1.32
  -1  -1  -5   71.42    3.73
   1  -1   5   66.05    2.11
  -1  -1  -5   66.39    2.03
  -1   1  -5   64.78    2.02
  -1   1  -5   62.64    3.63
   1   1   5   67.63    2.09
  -2  -1  -5   99.79    3.06
   2  -1   5  105.58    3.17
  -2  -1  -5  104.07    5.04
   2   1   5  101.88    3.15
  -2   1  -5   92.81    4.81
  -2   1  -5  101.73    3.06
  -3  -1  -5   11.79    0.43
   3  -1   5   11.92    0.53
  -3  -1  -5   11.08    1.46
  -3   1  -5   11.42    0.42
   3   1   5   11.57    0.51
  -4  -1  -5    6.48    0.28
  -4  -1  -5    6.32    0.22
  -4  -1  -5    6.44    0.25
  -4  -1  -5    6.37    0.25
  -4  -1  -5    6.24    0.24
   4  -1   5    6.05    0.31
   4  -1   5    6.43    0.37
  -4  -1  -5    5.97    0.24
  -4   1  -5    6.17    0.25
   4   1   5    6.24    0.37
  -4   1  -5    5.92    0.22
  -4   1  -5    6.74    0.29
  -5  -1  -5   18.45    0.63
  -5  -1  -5   18.18    0.59
  -5  -1  -5   18.22    0.56
   5  -1   5   18.36    0.65
  -5  -1  -5   18.01    0.59
  -5  -1  -5   17.77    0.58
  -5   1  -5   17.78    0.63
   5   1   5   18.46    0.66
   5   1   5   16.42    0.71
  -6  -1  -5    4.54    0.18
   6  -1   5    4.64    0.24
   6   1   5    5.00    0.25
   7  -1   5    0.27    0.05
   7   1   5    0.18    0.05
  -9  -2   5    4.83    0.18
  -8  -2   5    7.90    0.28
  -8   2   5    7.39    0.27
  -8   2   5    7.10    0.30
  -7  -2   5    2.03    0.12
   7  -2  -5    2.03    0.10
   7  -2  -5    2.05    0.11
  -7   2   5    2.05    0.12
  -7   2   5    2.22    0.16
   6  -2  -5   13.52    0.48
  -6  -2   5   12.91    0.46
   6   2  -5   13.27    0.44
  -6   2   5   13.52    0.48
   5  -2  -5   63.78    1.99
  -5   2   5   65.46    1.99
   4  -2  -5   43.37    1.30
   4   2  -5   39.63    3.17
   3  -2  -5   11.27    0.39
   3   2  -5   11.10    1.58
   2  -2  -5   71.09    2.14
  -2  -2   5   71.84    2.19
   2   2  -5   68.53    4.15
   1  -2  -5  348.94   10.32
   1  -2  -5  321.68   12.95
  -1  -2   5  353.47   10.23
   0  -2  -5   29.15    0.93
   0  -2   5   29.64    1.01
   0  -2  -5   30.71    2.17
   0   2  -5   29.58    2.41
   0   2   5   28.20    0.97
   1  -2   5   37.80    1.24
  -1  -2  -5   35.51    1.14
  -1  -2  -5   32.78    2.45
  -1   2  -5   37.71    1.14
   1   2   5   35.33    1.20
  -1   2  -5   39.48    2.75
   2  -2   5   26.88    0.96
  -2  -2  -5   25.91    0.86
  -2  -2  -5   26.72    2.26
  -2   2  -5   26.37    0.85
   2   2   5   26.96    0.94
   3  -2   5  100.28    3.13
  -3  -2  -5   97.56    3.00
   3   2   5   99.20    3.11
  -3   2  -5   97.00    3.00
  -4  -2  -5    7.65    0.28
  -4  -2  -5    7.56    0.27
  -4  -2  -5    8.16    0.30
  -4  -2  -5    7.24    0.28
  -4  -2  -5    7.90    0.32
   4  -2   5    7.72    0.42
   4  -2   5    7.58    0.36
  -4  -2  -5    7.61    0.30
  -4  -2  -5    7.71    0.28
   4   2   5    8.05    0.42
  -4   2  -5    7.96    0.32
  -5  -2  -5    3.87    0.18
   5  -2   5    3.86    0.24
  -5  -2  -5    4.04    0.17
  -5  -2  -5    4.01    0.17
  -5  -2  -5    3.86    0.15
  -5  -2  -5    3.81    0.20
  -5  -2  -5    3.82    0.17
  -5   2  -5    3.73    0.20
   5   2   5    3.42    0.27
  -6  -2  -5    4.56    0.19
   6  -2   5    4.75    0.23
  -6  -2  -5    4.43    0.18
  -6  -2  -5    4.54    0.18
   6   2   5    4.85    0.24
  -9  -3   5    1.51    0.08
  -8  -3   5    0.08    0.04
   8  -3  -5    0.06    0.04
  -8   3   5    0.04    0.08
   7  -3  -5   35.86    1.07
  -7  -3   5   34.37    1.08
  -7   3   5   34.21    1.13
   6  -3  -5  198.65    5.82
  -6  -3   5  194.35    5.77
   6  -3  -5  186.03    5.75
  -6  -3   5  190.19    5.81
  -6   3   5  197.14    5.81
   5  -3  -5   43.18    1.36
  -5   3   5   43.29    1.36
   4  -3  -5   16.46    0.55
   4   3  -5   16.08    2.15
   3  -3  -5   90.60    2.74
   3   3  -5   90.63    5.37
  -2  -3   5   27.68    0.95
   2  -3  -5   28.10    0.89
   2   3  -5   28.71    2.69
  -1  -3   5   14.92    0.55
   1  -3  -5   13.98    1.37
   1  -3  -5   13.45    0.47
   1   3  -5   13.76    1.80
   0  -3  -5   42.67    2.77
   0  -3  -5   48.13    1.43
   0  -3   5   47.51    1.52
   0   3  -5   46.60    3.30
   1  -3   5   49.98    1.61
  -1  -3  -5   47.71    1.49
  -1  -3  -5   46.53    3.03
  -1   3  -5   49.03    3.29
  -2  -3  -5    0.49    0.43
   2  -3   5    0.79    0.14
  -2  -3  -5    0.54    0.08
  -3  -3  -5   99.25    2.99
  -3  -3  -5  100.13    3.01
  -3  -3  -5   98.85    2.98
  -3  -3  -5  100.48    2.97
   3  -3   5  100.10    3.15
   3   3   5   99.61    3.12
  -3   3  -5   92.98    3.00
  -4  -3  -5  108.72    3.26
  -4  -3  -5  107.14    3.27
  -4  -3  -5  104.78    3.26
  -4  -3  -5  108.45    3.25
  -4  -3  -5  108.61    3.27
   4  -3   5  108.72    3.34
   4  -3   5  106.18    3.42
  -4  -3  -5  108.82    3.30
  -4  -3  -5  112.31    3.28
   4   3   5  112.40    3.43
  -4   3  -5  106.96    3.30
  -5  -3  -5   10.93    0.37
  -5  -3  -5   10.86    0.37
  -5  -3  -5   11.25    0.36
  -5  -3  -5   10.90    0.37
  -5  -3  -5   10.83    0.38
  -5  -3  -5   11.14    0.38
   5  -3   5   10.98    0.44
  -5   3  -5    9.68    0.40
  -6  -3  -5    5.53    0.20
  -6  -3  -5    5.77    0.21
  -6  -3  -5    5.57    0.19
   6  -3   5    5.36    0.25
  -6  -3  -5    5.62    0.21
   6   3   5    5.71    0.26
  -9  -4   5    2.06    0.11
   8  -4  -5    2.53    0.12
  -8  -4   5    2.48    0.12
  -7  -4   5   33.30    1.05
   7  -4  -5   34.27    1.04
  -7  -4   5   33.67    1.08
  -7   4   5   33.45    1.09
   6  -4  -5   55.91    1.72
  -6  -4   5   52.35    1.72
   6  -4  -5   55.35    1.67
  -6   4   5   56.35    1.72
  -5  -4   5   17.01    0.61
   5  -4  -5   17.69    0.61
  -5   4   5   18.24    0.61
   4  -4  -5    1.42    0.10
   4   4  -5    0.91    0.70
  -3  -4   5   68.66    2.20
   3  -4  -5   71.63    2.14
   3   4  -5   69.14    4.89
  -2  -4   5   10.64    0.43
   2  -4  -5   10.08    0.36
   2   4  -5    9.86    1.73
   1  -4  -5    5.94    0.23
  -1  -4   5    5.83    0.31
   1   4  -5    5.50    1.29
   0  -4   5   30.60    1.06
   0  -4  -5   30.01    2.26
   0  -4  -5   30.18    0.95
   0   4  -5   29.52    2.73
   1  -4   5   26.17    0.94
  -1  -4  -5   23.86    2.12
  -1  -4  -5   25.48    0.81
   2  -4   5   28.50    1.11
  -2  -4  -5   33.66    1.07
  -3  -4  -5   20.01    0.66
  -3  -4  -5   20.34    0.66
  -3  -4  -5   20.78    0.65
  -3  -4  -5   18.62    0.65
   3  -4   5   19.94    0.72
   3  -4   5   20.15    0.81
  -3  -4  -5   20.91    0.67
   3   4   5   21.21    0.80
  -4  -4  -5    0.11    0.05
  -4  -4  -5    0.11    0.04
  -4  -4  -5    0.19    0.05
   4  -4   5    0.44    0.10
  -4  -4  -5    0.10    0.05
  -4  -4  -5    0.12    0.05
   4   4   5    0.12    0.12
  -5  -4  -5    5.63    0.20
   5  -4   5    5.40    0.27
  -5  -4  -5    5.23    0.21
  -5  -4  -5    5.33    0.20
  -5  -4  -5    5.39    0.22
  -5  -4  -5    5.18    0.21
  -5  -4  -5    5.24    0.21
  -6  -4  -5    5.11    0.19
   6  -4   5    5.18    0.23
  -6  -4  -5    4.94    0.18
  -6  -4  -5    5.11    0.17
  -6  -4  -5    5.06    0.19
   6   4   5    5.31    0.24
   8  -5  -5   13.78    0.44
  -7  -5   5    6.59    0.27
   7  -5  -5    6.81    0.24
  -7   5   5    6.40    0.28
  -6  -5   5   78.27    2.39
   6  -5  -5   76.56    2.33
  -6   5   5   77.40    2.38
  -5  -5   5   34.22    1.14
   5  -5  -5   35.96    1.13
  -5   5   5   35.44    1.13
   4  -5  -5   26.23    0.85
  -4  -5   5   25.39    0.87
  -4  -5   5   26.08    0.91
  -4   5   5   27.16    0.85
   3  -5  -5   20.39    0.66
   3   5  -5   19.15    2.65
  -2  -5   5   11.11    0.49
   2  -5  -5   12.49    0.44
   2   5  -5   10.64    1.92
  -1  -5   5    0.31    0.10
   1   5  -5    0.21    0.46
   0  -5   5   29.72    1.05
   0   5  -5   28.86    3.01
   1  -5   5   11.56    0.53
  -2  -5  -5   60.50    1.97
  -2  -5  -5   65.83    1.95
   2  -5   5   64.62    2.03
  -2  -5  -5   65.43    1.97
  -2  -5  -5   65.80    1.98
   2  -5   5   64.62    2.13
   3  -5   5   28.33    1.08
  -3  -5  -5   29.28    0.94
  -3  -5  -5   28.69    0.93
  -3  -5  -5   31.68    0.92
  -3  -5  -5   29.93    0.95
  -3  -5  -5   28.82    0.94
   3  -5   5   30.83    1.01
  -4  -5  -5    7.71    0.29
  -4  -5  -5    7.97    0.29
   4  -5   5    7.91    0.36
  -4  -5  -5    7.98    0.30
  -4  -5  -5    8.01    0.28
  -4  -5  -5    7.76    0.27
  -4  -5  -5    7.73    0.30
   4   5   5    7.68    0.41
  -5  -5  -5   25.10    0.79
  -5  -5  -5   25.81    0.81
   5  -5   5   26.21    0.85
  -5  -5  -5   25.62    0.80
  -5  -5  -5   26.13    0.80
  -5  -5  -5   24.84    0.80
  -5  -5  -5   25.73    0.79
  -6  -5  -5    6.97    0.24
   6  -5   5    6.66    0.26
  -6  -5  -5    7.06    0.22
  -6  -5  -5    6.49    0.23
  -6  -5  -5    7.16    0.24
   6   5   5    7.12    0.27
   8  -6  -5    7.65    0.26
   7  -6  -5    0.90    0.08
  -7  -6   5    1.03    0.10
   6  -6  -5   13.00    0.43
  -6  -6   5   12.98    0.48
  -5  -6   5    5.88    0.27
  -4  -6   5    3.42    0.19
  -4  -6   5    3.34    0.20
  -3  -6   5   12.45    0.47
  -3  -6   5   13.35    0.49
  -2  -6   5    1.05    0.16
  -2  -6   5    1.09    0.14
  -1  -6   5   11.80    0.53
  -1  -6   5   12.07    0.47
   0  -6   5    3.44    0.22
   0  -6   5    3.64    0.28
   1  -6   5   14.65    0.56
   1  -6   5   14.72    0.56
  -1  -6  -5   15.34    0.51
   1  -6   5   15.26    0.65
  -1  -6  -5   15.06    0.50
  -2  -6  -5   24.85    0.80
   2  -6   5   23.84    0.94
  -2  -6  -5   24.87    0.80
   2  -6   5   25.06    0.86
  -2  -6  -5   25.84    0.81
   3  -6   5   30.01    1.00
  -3  -6  -5   30.24    0.92
  -3  -6  -5   29.48    0.95
  -3  -6  -5   29.12    0.93
  -3  -6  -5   29.13    0.94
  -3  -6  -5   30.20    0.94
  -4  -6  -5   15.00    0.50
  -4  -6  -5   15.21    0.49
  -4  -6  -5   15.20    0.50
  -4  -6  -5   14.80    0.51
  -4  -6  -5   16.13    0.51
  -4  -6  -5   15.12    0.49
   4  -6   5   15.23    0.56
  -5  -6  -5    8.03    0.28
  -5  -6  -5    8.38    0.28
  -5  -6  -5    7.86    0.27
  -5  -6  -5    8.37    0.27
  -5  -6  -5    8.09    0.27
   5  -6   5    7.98    0.32
  -5  -6  -5    8.53    0.28
  -7  -7   5    3.48    0.16
   7  -7  -5    3.64    0.15
   6  -7  -5    0.20    0.04
  -6  -7   5    0.23    0.06
  -5  -7   5    1.00    0.12
  -5  -7   5    0.96    0.11
  -4  -7   5   34.87    1.12
  -4  -7   5   33.79    1.11
  -3  -7   5   20.62    0.72
  -3  -7   5   21.53    0.69
  -3  -7   5   21.79    0.74
  -2  -7   5    1.38    0.15
  -2  -7   5    1.53    0.12
  -1  -7   5   33.01    1.09
  -1  -7   5   32.34    1.06
  -1  -7   5   33.25    1.03
   0  -7   5   27.14    0.93
   0  -7   5   29.08    1.05
   0  -7   5   27.71    0.94
   1  -7   5    7.98    0.43
   1  -7   5    7.26    0.37
   1  -7   5    8.43    0.36
  -1  -7  -5    8.23    0.30
   2  -7   5   19.97    0.70
  -2  -7  -5   19.22    0.63
  -2  -7  -5   20.67    0.65
  -2  -7  -5   19.46    0.64
   2  -7   5   18.65    0.77
  -3  -7  -5    7.73    0.29
  -3  -7  -5    8.04    0.30
  -3  -7  -5    7.86    0.29
  -3  -7  -5    7.67    0.28
   3  -7   5    8.23    0.34
  -4  -7  -5    5.28    0.20
  -4  -7  -5    5.34    0.19
  -4  -7  -5    5.33    0.21
   4  -7   5    5.53    0.25
  -4  -7  -5    5.66    0.20
  -4  -7  -5    5.53    0.21
  -5  -7  -5    9.36    0.29
   5  -7   5    9.13    0.35
  -5  -7  -5    9.51    0.30
   7  -8  -5    0.07    0.04
   6  -8  -5    0.74    0.07
  -6  -8   5    0.76    0.08
  -5  -8   5    9.52    0.36
  -5  -8   5    9.94    0.36
  -4  -8   5    3.78    0.20
  -4  -8   5    3.93    0.21
  -3  -8   5   19.41    0.69
  -3  -8   5   20.61    0.66
  -2  -8   5    8.58    0.35
  -2  -8   5    8.13    0.33
  -2  -8   5    7.86    0.30
  -1  -8   5   42.51    1.31
  -1  -8   5   42.10    1.36
  -1  -8   5   42.27    1.34
   0  -8   5    1.32    0.15
   0  -8   5    1.37    0.15
   1  -8   5   19.86    0.69
   2  -8   5   23.90    0.78
  -2  -8  -5   22.92    0.74
  -2  -8  -5   22.56    0.73
  -2  -8  -5   23.02    0.73
  -3  -8  -5    1.35    0.08
  -3  -8  -5    1.24    0.10
  -3  -8  -5    1.12    0.12
   3  -8   5    1.49    0.14
  -3  -8  -5    1.39    0.09
  -4  -8  -5    1.80    0.09
  -4  -8  -5    1.99    0.09
  -4  -8  -5    1.82    0.08
   4  -8   5    1.86    0.12
  -4  -8  -5    1.70    0.09
  -5  -9   5   16.68    0.52
  -5  -9   5   14.90    0.51
  -4  -9   5    7.56    0.30
  -3  -9   5    3.33    0.18
  -2  -9   5    0.18    0.06
  -2  -9   5    0.16    0.07
  -1  -9   5    9.67    0.37
  -1  -9   5   10.20    0.39
   0  -9   5   11.51    0.41
   0  -9   5   11.04    0.41
   1  -9   5    2.66    0.17
  -2  -9  -5    0.38    0.05
   2  -9   5    0.47    0.07
  -2  -9  -5    0.48    0.06
   3  -9   5    4.39    0.18
  -3 -10   5    1.49    0.10
  -2 -10   5    1.07    0.10
  -2 -10   5    1.16    0.09
  -1 -10   5    4.22    0.18
  -1 -10   5    3.77    0.18
   0 -10   5    0.56    0.07
   1 -10   5    2.52    0.13
  -9   0   6    2.92    0.13
  -8   0   6    3.34    0.15
   7   0  -6    0.43    0.06
  -7   0   6    0.44    0.06
  -7   0   6    0.32    0.08
  -6   0   6   10.80    0.36
   6   0  -6   10.59    0.39
  -6   0   6   10.46    0.39
   6   0  -6   10.49    0.35
   5   0  -6   23.42    0.77
  -5   0   6   23.44    0.76
   4   0  -6    0.18    0.05
   3   0  -6  121.72    3.41
   3   0  -6  104.28    5.31
   2   0  -6   20.54    1.94
   2   0  -6   17.88    0.62
  -1   0   6  125.93    4.01
   1   0  -6  140.49    6.17
   1   0  -6  128.67    3.95
   0   0   6    8.25    0.39
   0   0  -6    9.88    1.35
   0   0  -6    9.04    0.33
  -1   0  -6    5.22    0.23
   1   0   6    5.30    0.30
  -1   0  -6    5.85    1.08
  -2   0  -6    4.81    1.02
  -2   0  -6    4.72    0.22
   2   0   6    4.60    0.29
  -3   0  -6    0.38    0.06
  -3   0  -6    0.40    0.06
  -3   0  -6    0.30    0.07
  -3   0  -6    0.35    0.08
   3   0   6    0.32    0.08
   3   0   6    0.24    0.11
  -3   0  -6    0.37    0.04
  -4   0  -6    0.22    0.08
   4   0   6    0.25    0.12
  -4   0  -6    0.34    0.06
  -4   0  -6    0.25    0.06
   4   0   6    0.29    0.09
  -4   0  -6    0.26    0.04
  -5   0  -6    9.18    0.39
   5   0   6   10.85    0.41
   6   0   6    4.17    0.21
  -9  -1   6    8.69    0.29
  -9   1   6    8.36    0.29
  -8  -1   6    9.34    0.32
  -8   1   6    9.50    0.32
  -8   1   6    8.78    0.35
   7  -1  -6   14.03    0.45
  -7  -1   6   13.98    0.47
   7  -1  -6   13.87    0.45
  -7   1   6   13.97    0.51
  -7   1   6   13.70    0.47
   7   1  -6   14.31    0.45
  -6  -1   6   13.92    0.47
   6  -1  -6   13.91    0.45
   6  -1  -6   14.81    0.48
   6  -1  -6   14.46    0.51
  -6   1   6   14.45    0.47
   6   1  -6   13.80    0.45
  -6   1   6   14.08    0.50
   5  -1  -6   50.90    1.58
  -5   1   6   50.43    1.57
   4  -1  -6   29.59    0.94
   3  -1  -6  100.68    3.01
   3   1  -6   98.61    5.27
   2  -1  -6   93.49    4.52
   2  -1  -6   88.11    2.68
   2   1  -6   86.30    4.80
   2   1  -6   86.07    2.67
   1  -1  -6   62.60    1.84
   1  -1  -6   58.48    3.45
  -1  -1   6   60.73    1.91
   1   1  -6   62.31    1.83
   1   1  -6   55.96    3.66
   0  -1   6    3.42    0.22
   0  -1  -6    3.36    0.16
   0  -1  -6    3.64    0.84
   0   1  -6    3.84    0.17
   0   1   6    3.73    0.22
   0   1  -6    3.91    0.93
  -1  -1  -6   14.18    0.51
  -1  -1  -6   15.03    1.71
   1  -1   6   15.03    0.60
  -1   1  -6   14.82    0.51
   1   1   6   13.83    0.58
  -1   1  -6   16.15    1.79
   2  -1   6    6.93    0.38
   2   1   6    7.33    0.38
  -2   1  -6    7.23    0.30
  -2   1  -6    7.52    1.26
  -3  -1  -6    9.18    0.36
  -3  -1  -6    8.53    0.32
  -3  -1  -6    9.08    0.32
  -3  -1  -6    9.04    0.31
   3  -1   6    8.61    0.38
   3  -1   6    8.95    0.46
  -3  -1  -6    8.57    0.29
  -3  -1  -6    8.94    0.31
  -3   1  -6    8.85    0.36
   3   1   6    8.80    0.45
  -3   1  -6    8.44    0.29
  -3   1  -6    8.65    0.32
  -4  -1  -6   18.14    0.62
   4  -1   6   17.10    0.63
  -4  -1  -6   17.60    0.58
  -4  -1  -6   17.04    0.56
  -4  -1  -6   17.24    0.58
  -4  -1  -6   17.62    0.55
   4  -1   6   17.15    0.72
   4   1   6   18.11    0.64
  -4   1  -6   16.96    0.62
   4   1   6   16.70    0.72
  -4   1  -6   18.08    0.62
  -5  -1  -6    6.13    0.23
   5  -1   6    6.44    0.30
  -5  -1  -6    6.58    0.25
  -5  -1  -6    6.43    0.21
   5   1   6    6.38    0.30
   6  -1   6    6.97    0.27
  -6  -1  -6    5.76    0.22
   6   1   6    6.90    0.27
  -9  -2   6    0.58    0.05
  -9   2   6    0.50    0.04
  -8  -2   6    6.87    0.24
   8  -2  -6    5.85    0.23
  -8   2   6    6.01    0.29
  -8   2   6    6.59    0.24
   7  -2  -6    2.57    0.12
  -7  -2   6    2.62    0.14
   7  -2  -6    2.50    0.11
  -7   2   6    2.46    0.13
  -7   2   6    2.50    0.17
   6  -2  -6    6.35    0.23
   6  -2  -6    6.55    0.23
  -6  -2   6    6.50    0.24
   6  -2  -6    6.57    0.28
  -6   2   6    6.78    0.28
  -6   2   6    6.27    0.24
   6   2  -6    6.74    0.23
   5  -2  -6    9.40    0.36
  -5   2   6    9.34    0.36
   4  -2  -6   35.00    1.08
   4   2  -6   32.56    2.98
   3  -2  -6    1.44    0.10
   3   2  -6    1.58    0.78
   2  -2  -6   52.95    3.72
   2  -2  -6   50.66    1.58
   2   2  -6   50.36    3.67
   1  -2  -6   12.79    0.45
  -1  -2   6   12.48    0.52
   1  -2  -6   14.03    1.51
   1   2  -6   13.39    1.76
   0  -2   6   60.70    1.94
   0  -2  -6   54.72    3.46
   0  -2  -6   60.47    1.84
   0   2   6   59.98    1.91
   0   2  -6   63.79    3.97
   1  -2   6   83.95    2.57
  -1  -2  -6   74.42    4.35
  -1  -2  -6   82.69    2.46
   1   2   6   85.56    2.55
  -1   2  -6   80.19    2.44
  -1   2  -6   74.95    4.48
  -2  -2  -6    7.78    0.34
  -2  -2  -6    6.64    0.28
   2  -2   6    6.30    0.37
   2   2   6    6.74    0.37
  -2   2  -6    6.74    0.28
  -3  -2  -6   30.65    0.91
   3  -2   6   29.34    0.99
  -3  -2  -6   30.04    0.96
  -3  -2  -6   27.93    0.90
   3  -2   6   29.48    1.09
  -3  -2  -6   30.43    0.93
  -3  -2  -6   28.43    0.92
  -3  -2  -6   29.27    0.92
   3  -2   6   28.99    0.98
  -3   2  -6   28.54    0.92
   3   2   6   29.60    1.08
  -3   2  -6   28.38    0.96
  -4  -2  -6   18.21    0.59
  -4  -2  -6   18.69    0.61
  -4  -2  -6   17.90    0.59
   4  -2   6   17.72    0.74
  -4  -2  -6   19.25    0.61
  -4  -2  -6   18.31    0.64
   4  -2   6   18.54    0.67
  -4  -2  -6   19.00    0.58
  -4   2  -6   17.99    0.64
   4   2   6   18.78    0.76
  -5  -2  -6    2.40    0.10
  -5  -2  -6    2.39    0.12
  -5  -2  -6    2.27    0.12
  -5  -2  -6    2.42    0.14
  -5  -2  -6    2.50    0.12
   5  -2   6    2.54    0.18
   5   2   6    2.52    0.19
  -6  -2  -6    1.87    0.08
   6  -2   6    1.91    0.13
   6   2   6    1.67    0.14
  -9  -3   6    0.23    0.03
   8  -3  -6   28.36    0.88
  -8  -3   6   28.57    0.89
   7  -3  -6   33.61    1.02
  -7  -3   6   33.23    1.03
   7  -3  -6   32.89    1.01
  -7   3   6   31.87    1.02
  -7   3   6   33.54    1.07
   6  -3  -6   57.74    1.76
   6  -3  -6   58.00    1.76
  -6  -3   6   57.72    1.78
   6  -3  -6   60.16    1.83
  -6  -3   6   58.08    1.82
   6   3  -6   58.18    1.76
  -6   3   6   60.13    1.82
  -6   3   6   57.77    1.77
   5  -3  -6   54.45    1.66
  -5  -3   6   50.19    1.66
  -5   3   6   54.63    1.66
   4  -3  -6   47.12    1.42
   4   3  -6   43.07    3.75
   3  -3  -6   25.30    0.81
   3   3  -6   24.56    2.71
   2  -3  -6   15.62    0.52
  -2  -3   6   15.16    0.59
   2   3  -6   15.18    2.07
   1  -3  -6    3.49    0.79
   1  -3  -6    3.77    0.17
  -1  -3   6    3.71    0.24
   1   3  -6    3.58    1.07
   0  -3  -6   52.87    3.47
   0  -3  -6   61.38    1.87
   0  -3   6   64.03    1.98
   0   3  -6   63.83    4.17
   0   3   6   60.84    1.93
   1  -3   6   22.36    0.83
  -1  -3  -6   21.71    0.71
  -1  -3  -6   20.51    2.07
   1   3   6   21.34    0.79
  -1   3  -6   20.87    2.20
  -2  -3  -6   32.08    1.01
   2  -3   6   31.84    1.08
   2  -3   6   32.36    1.18
  -2  -3  -6   32.13    1.04
  -2  -3  -6   33.06    1.02
  -2  -3  -6   33.64    1.00
  -2   3  -6   30.66    1.02
   2   3   6   33.48    1.16
  -3  -3  -6   29.22    0.93
  -3  -3  -6   29.69    0.98
   3  -3   6   29.89    1.11
   3  -3   6   29.22    1.01
  -3  -3  -6   30.31    0.95
  -3  -3  -6   29.48    0.95
  -3  -3  -6   30.41    0.95
   3   3   6   30.16    1.10
  -3   3  -6   31.36    0.96
  -4  -3  -6    7.58    0.27
  -4  -3  -6    7.43    0.26
  -4  -3  -6    7.59    0.28
   4  -3   6    7.29    0.34
  -4  -3  -6    7.57    0.27
   4  -3   6    7.05    0.40
  -4  -3  -6    7.19    0.30
  -4  -3  -6    7.73    0.29
   4   3   6    7.76    0.42
  -5  -3  -6    2.66    0.14
  -5  -3  -6    2.60    0.12
  -5  -3  -6    2.50    0.12
  -5  -3  -6    2.80    0.13
  -5  -3  -6    2.69    0.11
   5  -3   6    2.79    0.18
   5   3   6    2.97    0.19
   6  -3   6    1.18    0.11
  -6  -3  -6    1.15    0.06
   6   3   6    1.28    0.11
   8  -4  -6    0.70    0.07
  -8  -4   6    0.63    0.08
  -7  -4   6   13.60    0.47
   7  -4  -6   13.14    0.43
  -7   4   6   12.95    0.48
   6  -4  -6   21.17    0.68
  -6  -4   6   22.01    0.74
   6  -4  -6   21.65    0.74
  -6   4   6   22.34    0.74
   5  -4  -6   57.56    1.76
  -5  -4   6   54.18    1.76
  -5   4   6   57.27    1.76
  -4  -4   6    1.01    0.12
   4  -4  -6    0.90    0.10
   3  -4  -6   10.20    0.38
   3   4  -6    9.94    1.89
   2  -4  -6   30.44    0.96
  -2  -4   6   29.79    1.04
   2   4  -6   28.85    3.07
   1  -4  -6    1.67    0.12
  -1  -4   6    1.74    0.19
   1   4  -6    1.32    0.83
   0  -4   6   26.92    0.96
   0  -4  -6   26.68    0.84
   0  -4  -6   23.67    2.17
   0   4  -6   24.92    2.62
  -1  -4  -6   32.16    1.01
   1  -4   6   33.26    1.18
   1  -4   6   32.36    1.09
  -1  -4  -6   32.87    1.04
  -1  -4  -6   33.02    1.02
   1   4   6   33.64    1.14
  -1   4  -6   30.15    1.02
   2  -4   6    9.07    0.40
   2  -4   6    9.82    0.49
  -2  -4  -6    9.73    0.33
  -2  -4  -6    9.83    0.35
  -2  -4  -6    9.23    0.37
  -2  -4  -6    9.29    0.35
  -2  -4  -6    9.77    0.35
   2  -4   6    9.67    0.42
  -2   4  -6    9.69    0.35
   2   4   6   10.51    0.48
   3  -4   6   18.93    0.78
  -3  -4  -6   19.33    0.63
   3  -4   6   18.61    0.69
  -3  -4  -6   18.71    0.63
  -3  -4  -6   20.02    0.64
  -3  -4  -6   19.30    0.62
   3   4   6   19.62    0.78
   4  -4   6   17.91    0.65
  -4  -4  -6   18.36    0.58
  -4  -4  -6   18.17    0.58
  -4  -4  -6   18.58    0.60
  -4  -4  -6   18.32    0.59
  -4  -4  -6   18.27    0.60
   5  -4   6   11.58    0.43
  -5  -4  -6   11.42    0.39
  -5  -4  -6   11.52    0.38
  -5  -4  -6   11.96    0.38
  -5  -4  -6   11.60    0.38
  -5  -4  -6   12.03    0.39
  -5  -4  -6   11.91    0.37
   8  -5  -6   11.51    0.37
   7  -5  -6    8.08    0.28
  -7  -5   6    7.87    0.31
  -6  -5   6    8.18    0.33
   6  -5  -6    7.75    0.27
   6  -5  -6    7.75    0.32
  -6   5   6    8.04    0.32
   5  -5  -6    9.02    0.35
  -5  -5   6    8.50    0.36
  -5   5   6    8.59    0.34
  -4  -5   6   35.43    1.14
   4  -5  -6   35.56    1.13
  -4  -5   6   34.71    1.14
  -4   5   6   35.32    1.13
  -3  -5   6   18.04    0.64
  -3  -5   6   17.21    0.62
   3  -5  -6   18.38    0.61
  -2  -5   6    3.27    0.24
  -2  -5   6    3.34    0.22
   2  -5  -6    3.23    0.17
   1  -5  -6    7.20    0.29
  -1  -5   6    6.73    0.32
  -1  -5   6    6.83    0.38
   0  -5   6    8.81    0.39
   0  -5   6    9.36    0.46
   0  -5  -6    8.85    0.31
   1  -5   6   14.10    0.54
  -1  -5  -6   15.03    0.47
  -1  -5  -6   14.16    0.49
   1  -5   6   13.51    0.55
   1  -5   6   14.85    0.64
  -1  -5  -6   14.33    0.48
   1   5   6   15.34    0.61
  -2  -5  -6   21.74    0.71
   2  -5   6   21.25    0.86
  -2  -5  -6   21.79    0.71
  -2  -5  -6   20.63    0.70
  -2  -5  -6   22.31    0.69
   2  -5   6   21.68    0.77
   2  -5   6   22.77    0.78
   2   5   6   22.67    0.85
   3  -5   6    3.95    0.24
  -3  -5  -6    3.77    0.17
   3  -5   6    3.41    0.27
  -3  -5  -6    3.92    0.16
  -3  -5  -6    3.64    0.18
  -3  -5  -6    3.89    0.18
   3   5   6    3.72    0.28
  -4  -5  -6    0.56    0.07
  -4  -5  -6    0.59    0.06
  -4  -5  -6    0.82    0.07
  -4  -5  -6    0.71    0.08
   4  -5   6    0.67    0.10
  -4  -5  -6    0.68    0.06
   5  -5   6    8.01    0.31
  -5  -5  -6    8.34    0.26
  -5  -5  -6    6.95    0.28
  -5  -5  -6    7.93    0.26
  -5  -5  -6    7.90    0.26
  -5  -5  -6    7.89    0.27
  -5  -5  -6    8.18    0.27
   8  -6  -6    3.32    0.13
   7  -6  -6    5.75    0.21
  -7  -6   6    5.72    0.24
   6  -6  -6   25.32    0.78
  -6  -6   6   26.08    0.84
  -6   6   6   24.06    0.86
  -5  -6   6   15.35    0.57
  -5   6   6   16.35    0.62
  -4  -6   6   20.41    0.69
  -4  -6   6   19.42    0.69
  -3  -6   6   30.31    0.99
  -3  -6   6   28.79    0.97
  -2  -6   6   25.09    0.85
  -2  -6   6   25.83    0.93
  -2  -6   6   22.68    0.86
  -1  -6   6   13.81    0.54
  -1  -6   6   14.07    0.61
   0  -6   6    0.31    0.13
   0  -6   6    0.24    0.08
   0  -6   6    0.29    0.10
  -1  -6  -6   16.18    0.54
   1  -6   6   16.73    0.69
   1  -6   6   15.89    0.60
  -1  -6  -6   16.15    0.53
   1  -6   6   15.83    0.59
  -2  -6  -6    4.80    0.22
   2  -6   6    4.71    0.26
  -2  -6  -6    4.73    0.20
   2  -6   6    4.39    0.31
  -2  -6  -6    4.67    0.21
  -2  -6  -6    4.81    0.18
   2   6   6    4.63    0.30
  -3  -6  -6   11.25    0.39
  -3  -6  -6   11.92    0.41
  -3  -6  -6   12.06    0.41
   3  -6   6   12.31    0.46
  -3  -6  -6   12.15    0.41
  -4  -6  -6    8.27    0.27
  -4  -6  -6    8.08    0.28
   4  -6   6    8.20    0.33
  -4  -6  -6    7.99    0.27
  -4  -6  -6    8.16    0.29
  -4  -6  -6    8.35    0.28
  -5  -6  -6    1.31    0.06
   5   6   6    1.72    0.15
   7  -7  -6    0.31    0.04
  -7  -7   6    0.38    0.05
   6  -7  -6    5.02    0.19
  -6  -7   6    5.33    0.23
  -5  -7   6   20.69    0.69
  -5  -7   6   20.30    0.69
  -4  -7   6   32.60    1.09
  -4  -7   6   35.07    1.10
  -3  -7   6   21.22    0.70
  -3  -7   6   18.38    0.67
  -2  -7   6    9.45    0.40
  -1  -7   6   20.10    0.80
  -1  -7   6   19.80    0.71
  -1  -7   6   20.13    0.72
   0  -7   6    7.20    0.32
   0  -7   6    7.07    0.33
   0  -7   6    7.22    0.41
   1  -7   6   13.94    0.50
   1  -7   6   13.01    0.59
   1  -7   6   12.71    0.50
  -2  -7  -6   23.77    0.76
  -2  -7  -6   24.26    0.77
   2  -7   6   24.78    0.82
   3  -7   6    2.11    0.16
  -3  -7  -6    2.21    0.12
  -3  -7  -6    2.16    0.12
  -3  -7  -6    2.14    0.11
   4  -7   6    3.55    0.17
  -4  -7  -6    3.64    0.13
  -4  -7  -6    3.46    0.14
  -4  -7  -6    3.64    0.14
  -4  -7  -6    3.68    0.14
   6  -8  -6    4.24    0.16
  -6  -8   6    4.16    0.18
  -5  -8   6   12.29    0.42
  -5  -8   6   11.81    0.42
  -4  -8   6    6.38    0.27
  -4  -8   6    6.11    0.26
  -3  -8   6   17.36    0.61
  -2  -8   6    0.87    0.12
  -1  -8   6    8.09    0.35
  -1  -8   6    7.85    0.32
   0  -8   6    6.68    0.30
   0  -8   6    6.77    0.29
   1  -8   6   28.59    0.93
  -2  -8  -6    0.50    0.06
  -2  -8  -6    0.54    0.05
   2  -8   6    0.47    0.08
  -3  -8  -6    2.01    0.10
  -3  -8  -6    2.22    0.10
  -3  -8  -6    2.34    0.11
   3  -8   6    2.35    0.13
  -4  -9   6    7.17    0.27
  -3  -9   6    3.36    0.18
  -2  -9   6   13.62    0.48
  -1  -9   6   32.70    1.03
  -1  -9   6   33.10    1.05
   0  -9   6    7.14    0.27
   0  -9   6    6.73    0.27
   1  -9   6    3.13    0.16
   2  -9   6    8.02    0.29
  -9   0   7    0.13    0.04
  -8   0   7    6.30    0.24
  -7   0   7    0.47    0.07
   7   0  -7    0.50    0.06
   7   0  -7    0.66    0.06
   6   0  -7   11.65    0.39
  -6   0   7   12.12    0.41
   6   0  -7   12.15    0.39
  -6   0   7   11.74    0.43
   6   0  -7   11.91    0.44
  -5   0   7   10.25    0.39
   5   0  -7   10.84    0.39
   4   0  -7    1.65    0.12
   3   0  -7    5.16    1.07
   3   0  -7    4.72    0.21
   2   0  -7   82.64    2.56
   2   0  -7   85.41    4.76
   1   0  -7   14.02    0.51
   1   0  -7   15.60    1.84
   0   0  -7   12.84    1.67
   0   0  -7   13.11    0.46
   0   0   7   12.13    0.53
   1   0   7    0.06    0.08
  -1   0  -7    0.09    0.06
  -2   0  -7   22.17    0.70
   2   0   7   23.15    0.87
  -2   0  -7   21.80    0.68
  -2   0  -7   22.37    0.75
   2   0   7   20.97    0.75
  -2   0  -7   22.17    0.71
  -2   0  -7   20.84    0.70
  -2   0  -7   22.48    0.70
   3   0   7   29.85    1.11
  -3   0  -7   30.19    0.94
  -3   0  -7   29.95    0.98
   3   0   7   29.27    0.99
  -3   0  -7   29.32    0.91
   4   0   7   24.19    0.82
  -4   0  -7   24.01    0.73
  -4   0  -7   23.67    0.76
   4   0   7   24.29    0.82
  -4   0  -7   23.31    0.80
   5   0   7   14.00    0.50
  -9  -1   7    6.39    0.22
  -9   1   7    6.22    0.22
  -8  -1   7    1.50    0.10
  -8   1   7    1.58    0.10
   7  -1  -7    0.38    0.05
  -7  -1   7    0.31    0.06
   7  -1  -7    0.34    0.04
   7   1  -7    0.49    0.06
  -7   1   7    0.36    0.08
  -7   1   7    0.32    0.06
   6  -1  -7   29.46    0.91
   6  -1  -7   29.82    0.97
  -6  -1   7   30.13    0.93
   6  -1  -7   29.41    0.91
   6   1  -7   29.65    0.91
  -6   1   7   29.53    0.97
   6   1  -7   29.75    0.91
  -6   1   7   29.55    0.93
   5  -1  -7    2.99    0.16
   5  -1  -7    2.84    0.15
   4  -1  -7    3.76    0.19
   3  -1  -7    1.87    0.12
   3   1  -7    1.91    0.78
   2  -1  -7    2.70    0.15
   2  -1  -7    2.68    0.78
   2   1  -7    2.46    0.85
   2   1  -7    2.42    0.14
   1  -1  -7   74.64    4.27
   1  -1  -7   74.97    2.23
  -1  -1   7   69.11    2.30
   1   1  -7   73.29    4.49
   1   1  -7   71.52    2.22
   0  -1   7    3.25    0.24
   0  -1  -7    3.78    0.95
   0  -1  -7    3.36    0.18
   0   1   7    4.22    0.26
   0   1  -7    3.37    0.17
   0   1  -7    3.59    0.97
  -1  -1  -7   43.18    1.31
   1  -1   7   42.63    1.42
  -1  -1  -7   42.07    1.28
  -1  -1  -7   42.10    1.27
   1  -1   7   38.89    1.35
  -1   1  -7   38.48    1.28
  -1   1  -7   40.38    1.30
   1   1   7   41.65    1.41
  -2  -1  -7    3.40    0.15
  -2  -1  -7    3.51    0.15
  -2  -1  -7    3.45    0.14
  -2  -1  -7    3.39    0.17
   2  -1   7    3.36    0.27
   2  -1   7    3.55    0.21
   2  -1   7    3.57    0.24
  -2  -1  -7    3.71    0.20
  -2   1  -7    3.46    0.14
  -2   1  -7    3.47    0.17
   2   1   7    3.91    0.28
   2   1   7    2.73    0.21
  -2   1  -7    3.63    0.19
  -3  -1  -7    6.19    0.23
  -3  -1  -7    5.79    0.24
  -3  -1  -7    6.10    0.24
  -3  -1  -7    6.24    0.28
  -3  -1  -7    6.06    0.22
   3  -1   7    5.80    0.30
   3  -1   7    6.05    0.31
  -3  -1  -7    6.17    0.22
   3  -1   7    6.18    0.38
   3   1   7    5.95    0.38
  -3   1  -7    5.93    0.21
   3   1   7    5.65    0.30
  -3   1  -7    6.25    0.27
  -3   1  -7    6.33    0.25
  -4  -1  -7    3.58    0.14
   4  -1   7    3.35    0.22
  -4  -1  -7    3.59    0.16
   4  -1   7    3.48    0.22
  -4  -1  -7    3.59    0.19
  -4   1  -7    3.76    0.19
  -4   1  -7    3.47    0.16
   4   1   7    3.54    0.22
  -5  -1  -7    1.47    0.08
   5  -1   7    1.61    0.14
   5   1   7    1.46    0.14
  -9  -2   7    1.60    0.08
  -9   2   7    1.55    0.08
  -8  -2   7    4.62    0.18
   8  -2  -7    4.29    0.17
  -8   2   7    4.72    0.18
   7  -2  -7    6.07    0.28
   7  -2  -7    6.46    0.23
   7  -2  -7    6.40    0.22
  -7  -2   7    6.40    0.24
  -7   2   7    6.30    0.28
   7   2  -7    6.88    0.23
  -7   2   7    6.23    0.24
  -6  -2   7   10.58    0.37
   6  -2  -7   10.99    0.41
   6  -2  -7   10.74    0.35
   6  -2  -7   10.64    0.35
  -6   2   7   10.97    0.37
  -6   2   7   10.87    0.41
   6   2  -7   10.68    0.35
  -5  -2   7    2.26    0.15
   5  -2  -7    2.62    0.16
   5  -2  -7    2.48    0.11
  -5  -2   7    2.47    0.12
   5   2  -7    2.59    0.11
   4  -2  -7    1.99    0.14
   4   2  -7    1.88    0.99
   3  -2  -7   10.01    0.37
   3   2  -7    9.68    1.68
   2  -2  -7   63.18    1.95
   2   2  -7   62.87    4.38
   1  -2  -7    5.80    0.25
  -1  -2   7    5.43    0.32
   1  -2  -7    6.02    1.11
   1   2  -7    6.33    1.32
   0  -2  -7   26.74    0.87
   0  -2   7   26.06    0.96
   0  -2  -7   27.21    2.74
   0   2   7   26.41    0.95
   0   2  -7   25.36    3.12
   1  -2   7   13.28    0.52
  -1  -2  -7   14.53    0.45
   1  -2   7   12.83    0.59
  -1  -2  -7   14.05    0.49
  -1  -2  -7   13.67    0.45
  -1  -2  -7   13.34    0.46
  -1   2  -7   13.53    0.48
   1   2   7   12.87    0.58
  -1   2  -7   13.04    0.46
  -2  -2  -7   12.58    0.41
   2  -2   7   12.85    0.51
  -2  -2  -7   13.13    0.43
   2  -2   7   13.00    0.59
  -2  -2  -7   12.84    0.47
  -2  -2  -7   12.58    0.44
   2  -2   7   11.91    0.48
  -2   2  -7   12.02    0.40
   2   2   7   12.79    0.58
  -2   2  -7   13.02    0.46
  -2   2  -7   12.68    0.44
  -3  -2  -7   24.09    0.75
   3  -2   7   24.64    0.85
  -3  -2  -7   24.13    0.77
  -3  -2  -7   24.55    0.77
   3  -2   7   23.43    0.83
   3  -2   7   24.08    0.94
  -3  -2  -7   25.81    0.79
  -3  -2  -7   24.30    0.82
  -3  -2  -7   24.76    0.77
   3   2   7   23.57    0.93
  -3   2  -7   24.49    0.78
  -3   2  -7   23.63    0.81
  -4  -2  -7    1.01    0.10
  -4  -2  -7    0.88    0.09
  -4  -2  -7    0.94    0.08
  -4  -2  -7    0.96    0.07
  -4  -2  -7    0.95    0.14
   4  -2   7    1.03    0.12
  -4  -2  -7    0.84    0.07
   4   2   7    0.80    0.11
  -5  -2  -7    7.97    0.26
  -5  -2  -7    8.21    0.25
  -5  -2  -7    7.49    0.27
   5  -2   7    8.05    0.31
   5   2   7    7.49    0.31
   5   2   7    8.11    0.32
  -8  -3   7    9.55    0.33
   8  -3  -7    9.98    0.32
  -8   3   7    9.82    0.33
   7  -3  -7    7.47    0.26
   7  -3  -7    7.83    0.27
  -7  -3   7    7.74    0.28
  -7   3   7    7.91    0.28
  -7   3   7    7.65    0.32
  -6  -3   7    5.51    0.26
   6  -3  -7    5.44    0.20
   6  -3  -7    5.63    0.25
   6  -3  -7    5.49    0.20
  -6   3   7    5.68    0.26
  -6   3   7    5.60    0.21
  -5  -3   7   26.95    0.88
   5  -3  -7   25.86    0.81
   5  -3  -7   26.45    0.87
  -5   3   7   26.24    0.87
  -4  -3   7   42.33    1.38
   4  -3  -7   44.95    1.38
   3  -3  -7   33.44    1.07
  -2  -3   7   11.42    0.49
   2  -3  -7   11.89    0.42
   2   3  -7   10.27    2.48
   1  -3  -7   18.33    0.62
   1  -3  -7   18.12    1.91
  -1  -3   7   17.12    0.70
   0  -3  -7    6.06    0.26
   0  -3  -7    6.02    0.22
   0  -3   7    5.70    0.30
   0  -3   7    5.94    0.35
   0   3  -7    5.82    0.24
  -1  -3  -7   33.52    1.09
   1  -3   7   33.72    1.13
   1  -3   7   34.12    1.22
  -1  -3  -7   33.27    1.05
  -1  -3  -7   34.11    1.06
  -1  -3  -7   33.61    1.04
  -1   3  -7   33.32    1.06
   1   3   7   34.23    1.20
  -2  -3  -7   33.47    1.05
   2  -3   7   34.19    1.22
  -2  -3  -7   33.63    1.09
  -2  -3  -7   34.22    1.04
  -2  -3  -7   33.21    1.05
   2  -3   7   33.17    1.12
   2  -3   7   31.80    1.10
  -2   3  -7   33.70    1.06
   2   3   7   34.17    1.21
  -3  -3  -7   14.19    0.47
  -3  -3  -7   14.89    0.49
  -3  -3  -7   13.49    0.51
   3  -3   7   13.93    0.54
  -3  -3  -7   14.44    0.47
   3  -3   7   14.71    0.54
  -3  -3  -7   14.46    0.46
  -3  -3  -7   14.42    0.48
   3  -3   7   14.12    0.63
   3   3   7   14.02    0.63
  -3   3  -7   13.76    0.48
  -4  -3  -7    5.33    0.21
  -4  -3  -7    5.32    0.20
   4  -3   7    5.24    0.26
  -4  -3  -7    5.41    0.20
  -4  -3  -7    5.36    0.22
  -4  -3  -7    5.51    0.19
   4   3   7    5.52    0.27
  -5  -3  -7    8.70    0.27
  -5  -3  -7    8.09    0.28
  -5  -3  -7    8.40    0.28
   5  -3   7    8.71    0.32
   5   3   7    8.70    0.33
   8  -4  -7    7.04    0.24
  -7  -4   7    9.47    0.35
   7  -4  -7    9.64    0.31
  -7   4   7    8.94    0.38
   6  -4  -7    0.56    0.09
  -6  -4   7    0.66    0.09
   6  -4  -7    0.70    0.06
  -6   4   7    0.47    0.08
   5  -4  -7    5.71    0.25
  -5  -4   7    5.35    0.26
  -5   4   7    5.22    0.25
   4  -4  -7   45.59    1.37
  -4  -4   7   43.97    1.44
   4  -4  -7   46.32    1.44
   3  -4  -7   67.87    2.01
  -3  -4   7   64.39    2.03
   3  -4  -7   59.36    1.97
  -3  -4   7   67.54    2.01
  -2  -4   7   20.95    0.78
  -2  -4   7   20.51    0.70
   2  -4  -7   21.34    0.70
  -2  -4   7   20.49    0.73
   2   4  -7   19.78    0.66
  -1  -4   7   62.60    2.02
   1  -4  -7   65.58    1.89
   1  -4  -7   55.18    1.88
   1  -4  -7   63.66    1.91
  -1  -4   7   60.05    1.94
  -1  -4   7   61.79    1.90
   1   4  -7   61.11    1.86
   0  -4   7    0.73    0.12
   0  -4  -7    0.75    0.07
   0  -4  -7    0.81    0.10
   0  -4   7    1.14    0.19
   0  -4  -7    0.74    0.06
   1  -4   7    4.66    0.33
   1  -4   7    4.82    0.25
  -1  -4  -7    4.97    0.20
   1  -4   7    4.70    0.28
  -1  -4  -7    4.75    0.19
  -1  -4  -7    4.60    0.22
  -1  -4  -7    4.86    0.21
   1   4   7    5.00    0.31
  -2  -4  -7    5.89    0.22
  -2  -4  -7    6.00    0.24
   2  -4   7    5.68    0.37
  -2  -4  -7    5.78    0.23
  -2  -4  -7    5.35    0.25
   2  -4   7    5.83    0.30
   2  -4   7    5.35    0.28
   2   4   7    5.61    0.35
   3  -4   7    1.82    0.17
  -3  -4  -7    1.81    0.11
  -3  -4  -7    1.62    0.12
  -3  -4  -7    1.79    0.09
  -3  -4  -7    1.73    0.10
  -3  -4  -7    1.95    0.12
  -4  -4  -7    3.15    0.12
  -4  -4  -7    3.21    0.15
  -4  -4  -7    3.23    0.15
  -4  -4  -7    3.23    0.13
   4  -4   7    3.05    0.19
  -4  -4  -7    3.17    0.13
   5  -4   7    0.95    0.10
  -5  -4  -7    0.98    0.05
  -5  -4  -7    1.03    0.05
   5   4   7    0.96    0.10
   8  -5  -7    2.49    0.11
   7  -5  -7   26.16    0.81
  -7  -5   7   25.97    0.84
   6  -5  -7   12.21    0.39
   6  -5  -7   11.72    0.44
  -6  -5   7   12.08    0.45
  -6   5   7   11.41    0.43
   5  -5  -7   67.59    2.08
  -5  -5   7   66.08    2.09
  -5   5   7   67.56    2.08
  -4  -5   7   32.16    1.07
  -4  -5   7   32.16    1.07
   4  -5  -7   34.03    1.07
  -3  -5   7    6.16    0.30
   3  -5  -7    6.17    0.27
  -3  -5   7    6.51    0.28
  -2  -5   7   40.22    1.32
  -2  -5   7   41.88    1.42
  -2  -5   7   41.56    1.35
   2  -5  -7   42.09    1.32
   1  -5  -7   16.69    0.53
  -1  -5   7   16.83    0.69
   1  -5  -7   16.68    0.58
  -1  -5   7   16.58    0.62
   0  -5  -7    0.24    0.04
   0  -5   7    0.20    0.12
   0  -5  -7    0.13    0.04
   0  -5   7    0.26    0.10
  -1  -5  -7   22.76    0.70
   1  -5   7   23.05    0.80
  -1  -5  -7   22.15    0.72
   1  -5   7   22.22    0.88
   1  -5   7   21.25    0.76
  -1  -5  -7   22.38    0.71
  -2  -5  -7    4.01    0.16
   2  -5   7    3.77    0.24
  -2  -5  -7    3.81    0.17
   2  -5   7    3.77    0.29
   2  -5   7    3.87    0.23
  -2  -5  -7    3.99    0.18
   2   5   7    4.08    0.29
  -3  -5  -7   20.49    0.64
  -3  -5  -7   19.81    0.62
  -3  -5  -7   19.58    0.63
  -3  -5  -7   19.60    0.63
   3  -5   7   19.45    0.68
  -3  -5  -7   20.28    0.63
  -4  -5  -7    7.72    0.26
   4  -5   7    7.71    0.31
  -4  -5  -7    7.90    0.27
  -4  -5  -7    7.83    0.26
  -4  -5  -7    7.95    0.27
  -4  -5  -7    7.97    0.27
   7  -6  -7   21.72    0.68
  -7  -6   7   22.08    0.71
  -6  -6   7   20.75    0.68
   6  -6  -7   19.61    0.63
   5  -6  -7    7.72    0.32
  -5  -6   7    8.22    0.33
  -5   6   7    7.89    0.31
  -4  -6   7   43.73    1.37
  -4  -6   7   42.22    1.37
  -3  -6   7   37.85    1.27
  -3  -6   7   41.42    1.29
  -2  -6   7   10.39    0.48
  -2  -6   7   10.14    0.41
  -2  -6   7    8.85    0.39
  -1  -6   7    5.86    0.36
  -1  -6   7    5.62    0.30
   0  -6   7   76.75    2.39
   0  -6   7   76.45    2.43
   0  -6   7   75.77    2.47
   1  -6   7   14.66    0.63
   1  -6   7   14.80    0.53
  -1  -6  -7   14.76    0.47
  -1  -6  -7   14.36    0.48
   1  -6   7   14.55    0.55
  -1  -6  -7   14.25    0.49
  -2  -6  -7    8.43    0.31
  -2  -6  -7    8.62    0.30
  -2  -6  -7    8.63    0.29
   2  -6   7    8.51    0.35
  -3  -6  -7    2.75    0.13
   3  -6   7    2.79    0.17
  -3  -6  -7    2.57    0.11
  -3  -6  -7    2.79    0.12
  -3  -6  -7    2.72    0.13
   4  -6   7    0.22    0.05
  -4  -6  -7    0.31    0.04
   7  -7  -7    7.11    0.24
   6  -7  -7   11.70    0.38
  -6  -7   7   11.85    0.41
  -5  -7   7    2.31    0.15
  -5  -7   7    2.15    0.15
  -4  -7   7    6.17    0.28
  -4  -7   7    6.61    0.29
  -3  -7   7    0.95    0.12
  -3  -7   7    0.96    0.11
  -2  -7   7    1.11    0.13
  -1  -7   7   24.14    0.82
  -1  -7   7   23.50    0.91
   0  -7   7    8.86    0.35
   0  -7   7    8.95    0.37
   1  -7   7   30.04    0.96
  -1  -7  -7   29.27    0.92
   1  -7   7   29.60    0.97
  -2  -7  -7    3.37    0.14
   2  -7   7    3.25    0.18
  -2  -7  -7    3.39    0.13
   3  -7   7    3.60    0.17
  -3  -7  -7    3.56    0.14
  -3  -7  -7    3.70    0.13
  -5  -8   7    6.04    0.23
  -5  -8   7    5.73    0.22
  -4  -8   7    4.34    0.20
  -4  -8   7    4.19    0.19
  -3  -8   7   18.70    0.64
  -2  -8   7    7.04    0.30
  -1  -8   7    6.25    0.28
   0  -8   7    8.65    0.34
   0  -8   7    8.66    0.32
   1  -8   7    2.53    0.14
   2  -8   7    1.34    0.10
  -4  -9   7    4.11    0.22
  -3  -9   7    3.24    0.16
  -2  -9   7    3.43    0.17
  -1  -9   7   23.12    0.74
   0  -9   7    0.35    0.05
  -9   0   8    0.08    0.03
  -8   0   8    1.84    0.11
   7   0  -8    8.78    0.30
   7   0  -8    9.52    0.31
  -7   0   8    9.13    0.32
   6   0  -8    0.19    0.04
   6   0  -8    0.34    0.05
  -6   0   8    0.23    0.06
   5   0  -8   10.62    0.40
   5   0  -8   10.91    0.35
   5   0  -8   10.71    0.36
   4   0  -8    5.30    0.24
   4   0  -8    5.21    0.20
  -4   0   8    5.42    0.24
   4   0  -8    5.43    0.20
   3   0  -8   18.31    0.62
   3   0  -8   19.22    0.61
  -3   0   8   17.35    0.68
   2   0  -8   16.87    0.59
   2   0  -8   17.06    0.59
   1   0  -8   22.92    0.79
   1   0  -8   21.78    0.74
   1   0  -8   22.24    0.71
   0   0  -8    0.61    0.07
   0   0  -8    0.61    0.06
   0   0  -8    0.51    0.08
   0   0  -8    0.48    0.06
   0   0   8    0.63    0.11
   0   0   8    0.86    0.15
  -1   0  -8   23.25    0.74
  -1   0  -8   22.41    0.77
   1   0   8   23.03    0.89
  -1   0  -8   23.21    0.73
  -1   0  -8   23.33    0.72
  -1   0  -8   21.81    0.71
   2   0   8    0.02    0.09
  -2   0  -8    0.07    0.04
  -2   0  -8    0.04    0.04
   2   0   8    0.06    0.08
  -2   0  -8    0.00    0.03
  -2   0  -8    0.02    0.06
   3   0   8    2.03    0.17
  -3   0  -8    2.05    0.12
  -3   0  -8    2.07    0.09
   3   0   8    2.01    0.18
  -3   0  -8    2.03    0.14
   4   0   8    1.48    0.14
  -4   0  -8    1.43    0.09
   4   0   8    1.49    0.15
  -9  -1   8    1.26    0.07
  -9   1   8    1.05    0.06
  -8  -1   8    5.47    0.21
   8  -1  -8    5.53    0.20
  -8   1   8    5.87    0.21
   7  -1  -8    2.72    0.12
   7  -1  -8    2.71    0.12
   7  -1  -8    2.37    0.15
  -7  -1   8    2.80    0.14
  -7   1   8    2.25    0.15
  -7   1   8    2.74    0.13
   7   1  -8    2.68    0.12
  -6  -1   8    4.58    0.19
   6  -1  -8    4.55    0.17
   6  -1  -8    4.50    0.22
   6  -1  -8    4.68    0.18
   6   1  -8    4.51    0.17
  -6   1   8    4.39    0.22
   6   1  -8    4.55    0.18
   5  -1  -8    3.49    0.14
   5  -1  -8    3.44    0.18
  -5  -1   8    3.32    0.18
   5  -1  -8    3.29    0.13
   5   1  -8    3.29    0.14
   5   1  -8    3.57    0.14
  -4  -1   8   20.59    0.69
   4  -1  -8   19.90    0.64
   4  -1  -8   20.76    0.69
   4   1  -8   20.16    0.64
   4   1  -8   20.64    0.65
   3  -1  -8   27.26    0.90
   3  -1  -8   27.67    0.88
  -3  -1   8   27.85    0.91
   3   1  -8   27.92    0.87
   2  -1  -8   59.01    1.86
   2  -1  -8   61.69    1.83
   2   1  -8   58.41    1.87
   1  -1  -8   51.21    1.54
   1  -1  -8   49.30    1.50
  -1  -1   8   46.01    1.56
  -1  -1   8   51.68    1.72
   1   1  -8   48.78    1.50
   1   1  -8   47.08    1.51
   1   1  -8   48.89    1.53
   0  -1  -8   54.06    1.60
   0  -1  -8   51.89    1.62
   0  -1   8   52.11    1.77
   0  -1  -8   53.78    1.61
   0  -1   8   52.74    1.69
   0  -1  -8   54.28    1.66
   0   1  -8   52.54    1.62
   0   1  -8   50.94    1.65
   0   1  -8   53.85    1.61
   0   1   8   53.56    1.76
   0   1  -8   51.43    1.59
  -1  -1  -8   17.43    0.57
   1  -1   8   18.22    0.75
  -1  -1  -8   18.18    0.60
  -1  -1  -8   18.87    0.59
  -1  -1  -8   18.05    0.58
  -1  -1  -8   18.47    0.63
   1  -1   8   18.51    0.68
   1   1   8   17.75    0.74
  -1   1  -8   17.54    0.57
  -1   1  -8   17.92    0.60
  -1   1  -8   18.07    0.58
  -1   1  -8   18.67    0.63
  -2  -1  -8    1.21    0.09
  -2  -1  -8    1.35    0.11
   2  -1   8    1.11    0.16
   2  -1   8    1.01    0.13
   2  -1   8    1.11    0.18
  -2  -1  -8    1.17    0.12
  -2  -1  -8    1.28    0.08
   2   1   8    1.33    0.20
  -2   1  -8    1.34    0.11
  -2   1  -8    1.38    0.07
  -2   1  -8    1.20    0.12
   3  -1   8   19.40    0.69
  -3  -1  -8   19.09    0.63
  -3  -1  -8   20.54    0.62
   3  -1   8   21.08    0.72
  -3  -1  -8   20.55    0.65
  -3  -1  -8   20.20    0.64
  -3   1  -8   20.05    0.65
  -3   1  -8   19.27    0.68
   3   1   8   20.38    0.69
  -4  -1  -8    5.96    0.20
  -4  -1  -8    6.09    0.20
  -4  -1  -8    5.79    0.22
   4  -1   8    5.76    0.26
   4  -1   8    6.05    0.26
  -4   1  -8    5.62    0.22
   4   1   8    6.15    0.26
   4   1   8    5.98    0.27
   8  -2  -8   15.69    0.50
  -8  -2   8   16.04    0.51
   8  -2  -8   16.04    0.50
  -8   2   8   16.26    0.51
   7  -2  -8    2.72    0.16
  -7  -2   8    3.03    0.14
   7  -2  -8    2.77    0.12
   7  -2  -8    2.97    0.12
  -7   2   8    2.94    0.14
  -7   2   8    2.63    0.17
   7   2  -8    3.13    0.13
   6  -2  -8   25.00    0.77
  -6  -2   8   22.55    0.83
  -6  -2   8   24.58    0.78
   6  -2  -8   25.10    0.82
   6  -2  -8   24.62    0.76
   6   2  -8   25.21    0.76
  -6   2   8   25.30    0.82
  -5  -2   8   13.97    0.50
   5  -2  -8   13.99    0.44
   5  -2  -8   13.63    0.49
  -5  -2   8   12.99    0.44
   5  -2  -8   13.39    0.43
   5   2  -8   12.90    0.43
   4  -2  -8    0.51    0.09
   4  -2  -8    0.31    0.04
  -4  -2   8    0.42    0.09
   4   2  -8    0.38    0.04
   4   2  -8    0.40    0.06
  -3  -2   8   36.85    1.20
   3  -2  -8   36.95    1.20
   3  -2  -8   39.09    1.15
   3   2  -8   37.28    1.16
  -2  -2   8  141.48    4.40
   2  -2  -8  149.32    4.38
   2  -2  -8  146.58    4.33
  -2  -2   8  143.73    4.37
   2  -2  -8  142.03    4.32
   2   2  -8  145.36    4.33
   1  -2  -8   80.64    2.42
  -1  -2   8   79.99    2.57
   1  -2  -8   82.19    2.43
   1  -2  -8   84.04    2.48
  -1  -2   8   77.28    2.50
  -1  -2   8   78.07    2.46
   1   2  -8   79.47    2.44
   1   2  -8   80.72    2.43
   0  -2  -8    1.88    0.12
   0  -2   8    1.77    0.21
   0  -2  -8    1.91    0.11
   0  -2   8    1.65    0.18
   0  -2  -8    1.85    0.10
   0  -2  -8    1.87    0.14
   0   2  -8    1.81    0.10
   0   2  -8    1.93    0.13
   0   2  -8    1.84    0.09
  -1  -2  -8   62.69    2.00
   1  -2   8   63.07    2.03
  -1  -2  -8   68.00    1.95
  -1  -2  -8   66.66    1.95
   1  -2   8   63.03    2.12
  -1  -2  -8   65.81    1.96
   1   2   8   63.86    2.12
  -1   2  -8   60.92    1.93
  -1   2  -8   63.78    1.97
   2  -2   8    0.25    0.08
  -2  -2  -8    0.46    0.09
  -2  -2  -8    0.31    0.06
   2  -2   8    0.45    0.11
  -2  -2  -8    0.37    0.05
  -2  -2  -8    0.30    0.05
   2  -2   8    0.49    0.14
  -2  -2  -8    0.51    0.05
   2   2   8    0.34    0.12
  -2   2  -8    0.41    0.06
   3  -2   8    6.12    0.30
  -3  -2  -8    6.17    0.24
   3  -2   8    6.01    0.28
  -3  -2  -8    6.10    0.22
  -3  -2  -8    6.33    0.24
  -3  -2  -8    6.36    0.22
  -3  -2  -8    6.18    0.23
  -3   2  -8    6.20    0.24
   3   2   8    6.40    0.29
  -4  -2  -8    7.54    0.27
  -4  -2  -8    7.85    0.25
   4  -2   8    7.40    0.30
  -4  -2  -8    7.63    0.26
   4   2   8    8.05    0.31
   4   2   8    7.85    0.32
   8  -3  -8    1.78    0.09
  -8  -3   8    1.65    0.08
  -8   3   8    1.59    0.09
  -7  -3   8    5.33    0.23
   7  -3  -8    5.72    0.20
   7  -3  -8    5.88    0.21
  -7   3   8    6.10    0.22
   6  -3  -8   11.69    0.38
  -6  -3   8   11.43    0.44
   6  -3  -8   11.74    0.44
   6  -3  -8   11.86    0.38
  -6   3   8   11.40    0.43
   5  -3  -8    8.02    0.27
   5  -3  -8    7.86    0.32
  -5  -3   8    7.46    0.32
  -4  -3   8   31.39    1.02
   4  -3  -8   31.20    0.96
   4  -3  -8   31.19    1.02
   3  -3  -8   44.01    1.39
   3  -3  -8   43.03    1.33
  -3  -3   8   44.46    1.39
   3   3  -8   43.83    1.35
  -2  -3   8   57.92    1.92
  -2  -3   8   60.95    1.90
   2  -3  -8   62.28    1.84
   2  -3  -8   62.15    1.90
   2   3  -8   61.10    1.85
   1  -3  -8   23.46    0.73
  -1  -3   8   23.38    0.77
   1  -3  -8   22.53    0.72
   1  -3  -8   23.42    0.78
  -1  -3   8   22.72    0.81
  -1  -3   8   22.51    0.87
   1   3  -8   23.03    0.73
   0  -3  -8   41.94    1.24
   0  -3  -8   38.53    1.25
   0  -3  -8   41.03    1.24
   0  -3   8   40.08    1.28
   0  -3  -8   40.72    1.29
   0  -3   8   40.54    1.41
   0  -3   8   40.66    1.33
   0   3  -8   39.39    1.24
   0   3  -8   39.68    1.26
   1  -3   8    1.84    0.19
  -1  -3  -8    1.62    0.10
  -1  -3  -8    1.65    0.10
  -1  -3  -8    1.67    0.13
  -1  -3  -8    1.43    0.11
   1  -3   8    1.53    0.21
  -1   3  -8    1.59    0.12
   1   3   8    1.56    0.21
   2  -3   8   13.39    0.62
   2  -3   8   14.15    0.52
   2  -3   8   14.57    0.55
  -2  -3  -8   14.09    0.51
  -2  -3  -8   14.22    0.47
  -2  -3  -8   14.56    0.48
  -2  -3  -8   14.05    0.45
  -2  -3  -8   14.31    0.46
   2   3   8   14.17    0.62
  -2   3  -8   14.55    0.49
  -3  -3  -8    0.06    0.04
  -3  -3  -8    0.04    0.04
   3  -3   8    0.02    0.06
  -3  -3  -8    0.05    0.05
   3  -3   8    0.06    0.07
  -3  -3  -8    0.04    0.03
   3   3   8    0.01    0.06
  -4  -3  -8   21.46    0.66
  -4  -3  -8   22.33    0.66
  -4  -3  -8   21.56    0.68
  -4  -3  -8   20.30    0.66
   4  -3   8   21.69    0.71
   4   3   8   22.25    0.71
   8  -4  -8    4.92    0.17
  -7  -4   8    2.33    0.14
   7  -4  -8    2.45    0.11
   6  -4  -8    7.16    0.30
  -6  -4   8    7.10    0.30
   6  -4  -8    7.29    0.24
   6  -4  -8    7.20    0.25
  -6   4   8    7.10    0.30
  -6   4   8    7.45    0.26
   5  -4  -8    0.88    0.11
   5  -4  -8    0.96    0.07
  -5  -4   8    0.87    0.11
  -5   4   8    0.87    0.11
   4  -4  -8   16.08    0.58
   4  -4  -8   16.69    0.52
  -4  -4   8   16.01    0.58
   3  -4  -8    8.89    0.35
  -3  -4   8    8.74    0.35
   3  -4  -8    8.76    0.29
  -3  -4   8    8.13    0.37
   2  -4  -8    7.88    0.27
  -2  -4   8    7.76    0.35
  -2  -4   8    7.42    0.44
  -2  -4   8    8.05    0.33
   2  -4  -8    7.74    0.32
   2   4  -8    7.57    0.28
   1  -4  -8   12.97    0.42
   1  -4  -8   12.62    0.47
   1  -4  -8   12.55    0.41
  -1  -4   8   12.80    0.51
  -1  -4   8   12.82    0.46
  -1  -4   8   12.28    0.56
   1   4  -8   12.52    0.42
   0  -4  -8    5.14    0.20
   0  -4   8    5.44    0.30
   0  -4   8    5.45    0.35
   0  -4  -8    5.33    0.21
   0  -4  -8    5.58    0.25
   1  -4   8    4.17    0.26
  -1  -4  -8    4.12    0.16
  -1  -4  -8    4.01    0.18
  -1  -4  -8    3.89    0.20
   1  -4   8    3.82    0.30
  -1  -4  -8    4.18    0.17
   2  -4   8    1.71    0.17
  -2  -4  -8    1.82    0.12
   2  -4   8    1.55    0.15
  -2  -4  -8    1.84    0.10
  -2  -4  -8    1.93    0.15
  -2  -4  -8    1.77    0.10
  -3  -4  -8    0.38    0.04
  -3  -4  -8    0.42    0.05
  -3  -4  -8    0.44    0.05
   3  -4   8    0.44    0.08
  -3  -4  -8    0.50    0.05
  -4  -4  -8    4.65    0.15
  -4  -4  -8    4.57    0.17
  -4  -4  -8    4.24    0.15
   4  -4   8    4.50    0.19
   4   4   8    3.57    0.22
   8  -5  -8    4.18    0.15
  -7  -5   8   10.83    0.38
   7  -5  -8   10.99    0.35
   6  -5  -8    0.66    0.05
  -6  -5   8    0.52    0.08
   5  -5  -8    0.50    0.09
  -5  -5   8    0.51    0.09
  -5   5   8    0.44    0.08
   4  -5  -8   42.46    1.43
  -4  -5   8   51.51    1.53
  -4  -5   8   42.23    1.44
   3  -5  -8   43.32    1.38
   3  -5  -8   43.88    1.32
  -3  -5   8   41.63    1.38
  -3  -5   8   44.36    1.40
  -2  -5   8    1.18    0.18
   2  -5  -8    1.07    0.12
  -2  -5   8    1.21    0.13
  -2  -5   8    1.32    0.15
   2  -5  -8    1.16    0.07
   1  -5  -8    3.39    0.19
   1  -5  -8    3.61    0.14
  -1  -5   8    3.76    0.24
  -1  -5   8    3.56    0.27
   0  -5  -8    4.08    0.21
   0  -5  -8    3.84    0.16
   0  -5   8    4.12    0.29
   0  -5  -8    3.97    0.16
   0  -5   8    4.08    0.25
   1  -5   8    2.48    0.23
  -1  -5  -8    2.35    0.12
  -1  -5  -8    2.48    0.11
  -1  -5  -8    2.56    0.13
   1  -5   8    2.49    0.20
   2  -5   8    3.91    0.21
  -2  -5  -8    3.98    0.16
   2  -5   8    3.71    0.22
  -2  -5  -8    4.07    0.17
  -2  -5  -8    4.04    0.15
  -3  -5  -8    6.59    0.21
  -3  -5  -8    6.41    0.22
   3  -5   8    6.46    0.26
  -3  -5  -8    6.56    0.23
  -3  -5  -8    6.49    0.23
  -7  -6   8    3.96    0.17
   7  -6  -8    4.15    0.15
  -6  -6   8    1.40    0.11
   6  -6  -8    1.38    0.07
  -5  -6   8    4.91    0.23
  -4  -6   8    1.40    0.14
  -4  -6   8    1.29    0.14
  -4   6   8    1.47    0.13
  -3  -6   8   18.28    0.65
  -3  -6   8   19.62    0.67
  -2  -6   8   11.81    0.45
  -2  -6   8   10.72    0.54
  -1  -6   8   14.03    0.70
  -1  -6   8   12.63    0.51
   0  -6   8   20.25    0.71
   0  -6  -8   20.01    0.63
   1  -6   8   10.95    0.43
  -1  -6  -8   10.88    0.37
   1  -6   8   11.08    0.40
  -1  -6  -8   11.39    0.36
  -2  -6  -8    6.57    0.22
  -2  -6  -8    6.59    0.23
  -2  -6  -8    6.67    0.23
   2  -6   8    6.52    0.26
   3  -6   8    1.60    0.11
   6  -7  -8    2.10    0.09
  -6  -7   8    2.23    0.12
  -5  -7   8    0.35    0.06
  -4  -7   8    3.95    0.20
  -4  -7   8    3.90    0.19
  -3  -7   8   25.31    0.82
  -3  -7   8   24.18    0.81
  -2  -7   8    8.20    0.34
  -1  -7   8    5.17    0.26
   0  -7   8    5.58    0.26
   1  -7   8    6.29    0.24
   1  -7   8    6.15    0.26
   2  -7   8    0.43    0.06
  -4  -8   8    4.70    0.19
  -4  -8   8    4.62    0.19
  -3  -8   8   10.82    0.39
  -2  -8   8   20.16    0.67
  -1  -8   8    2.38    0.15
   0  -8   8    1.31    0.10
  -8   0   9    0.03    0.03
   8   0  -9    0.07    0.03
  -7   0   9    0.17    0.05
   7   0  -9    0.17    0.04
   6   0  -9    1.45    0.08
  -6   0   9    1.34    0.10
   6   0  -9    1.48    0.09
   5   0  -9   13.01    0.42
   5   0  -9   13.06    0.42
  -4   0   9    0.10    0.06
   4   0  -9    0.07    0.04
   4   0  -9    0.07    0.03
   4   0  -9    0.27    0.07
   3   0  -9    2.77    0.12
   3   0  -9    2.78    0.13
   3   0  -9    2.73    0.12
  -3   0   9    2.72    0.17
   3   0  -9    2.86    0.16
   2   0  -9   24.58    0.78
   2   0  -9   25.12    0.84
   2   0  -9   24.67    0.78
   2   0  -9   26.19    0.80
  -1   0   9    1.21    0.14
   1   0  -9    1.03    0.10
   1   0  -9    1.05    0.08
   1   0  -9    1.12    0.12
   1   0  -9    1.01    0.07
   1   0  -9    1.00    0.07
   0   0  -9   35.79    1.14
   0   0  -9   35.73    1.11
   0   0  -9   34.72    1.08
   0   0   9   35.23    1.25
   0   0  -9   33.73    1.08
   0   0   9   35.28    1.18
   0   0  -9   36.57    1.10
   1   0   9    1.49    0.18
  -1   0  -9    1.57    0.11
  -1   0  -9    1.52    0.08
  -1   0  -9    1.48    0.10
   1   0   9    1.37    0.19
  -1   0  -9    1.53    0.13
  -2   0  -9    9.18    0.33
  -2   0  -9    9.27    0.30
   2   0   9    8.99    0.39
  -2   0  -9    8.97    0.31
  -3   0  -9    2.61    0.13
   3   0   9    2.70    0.18
   8  -1  -9    2.23    0.09
  -8  -1   9    2.15    0.11
  -8   1   9    2.28    0.11
  -7  -1   9    1.36    0.09
   7  -1  -9    1.49    0.08
   7  -1  -9    1.43    0.08
  -7   1   9    1.55    0.10
   7   1  -9    1.63    0.08
   6  -1  -9    4.68    0.22
   6  -1  -9    4.87    0.18
   6  -1  -9    4.89    0.18
  -6  -1   9    5.10    0.20
   6   1  -9    4.92    0.18
  -6   1   9    4.28    0.22
   6   1  -9    4.89    0.18
   5  -1  -9    0.57    0.06
   5  -1  -9    0.44    0.05
   5  -1  -9    0.69    0.10
  -5  -1   9    0.34    0.07
   5   1  -9    0.44    0.05
   5   1  -9    0.59    0.06
   4  -1  -9   11.04    0.37
   4  -1  -9   11.45    0.42
   4  -1  -9   10.95    0.36
   4   1  -9   11.00    0.38
   4   1  -9   11.18    0.36
   4   1  -9   10.93    0.36
   3  -1  -9   27.53    0.85
  -3  -1   9   27.96    0.91
   3  -1  -9   27.48    0.86
   3  -1  -9   25.61    0.84
   3  -1  -9   27.35    0.90
  -3   1   9   27.57    0.90
   3   1  -9   27.34    0.84
   3   1  -9   27.88    0.84
   3   1  -9   27.27    0.86
   2  -1  -9   83.48    2.47
  -2  -1   9   81.01    2.51
   2  -1  -9   80.53    2.51
   2  -1  -9   83.19    2.46
   2  -1  -9   79.27    2.45
   2   1  -9   83.37    2.47
   2   1  -9   80.47    2.45
   1  -1  -9   19.31    0.62
   1  -1  -9   20.21    0.64
   1  -1  -9   20.98    0.70
   1  -1  -9   20.39    0.63
  -1  -1   9   19.57    0.72
   1   1  -9   20.10    0.62
   1   1  -9   18.53    0.70
   1   1  -9   20.24    0.64
   1   1  -9   20.11    0.65
   0  -1  -9   26.56    0.89
   0  -1  -9   26.86    0.85
   0  -1  -9   26.91    0.86
   0  -1  -9   27.52    0.84
   0  -1   9   26.94    1.00
   0  -1  -9   26.46    0.83
   0  -1   9   27.23    0.93
   0   1  -9   26.98    0.86
   0   1  -9   26.79    0.83
   0   1  -9   27.61    0.85
   0   1  -9   26.47    0.89
   0   1   9   27.18    0.93
  -1  -1  -9   31.24    0.96
  -1  -1  -9   32.03    0.99
  -1  -1  -9   31.61    0.98
  -1  -1  -9   31.34    0.97
   1  -1   9   29.92    1.13
   1  -1   9   32.01    1.06
  -1  -1  -9   30.23    1.02
  -1   1  -9   30.90    1.02
   1   1   9   32.13    1.06
  -1   1  -9   31.50    0.96
  -1   1  -9   31.90    0.97
  -1   1  -9   32.25    0.99
   1   1   9   30.30    1.13
  -2  -1  -9    0.62    0.06
  -2  -1  -9    0.69    0.08
   2  -1   9    0.53    0.10
  -2  -1  -9    0.60    0.06
  -2  -1  -9    0.51    0.05
  -2   1  -9    0.65    0.08
  -2   1  -9    0.61    0.05
   2   1   9    0.56    0.11
   3  -1   9    2.30    0.16
   3  -1   9    2.28    0.14
  -3  -1  -9    2.16    0.09
  -3  -1  -9    2.21    0.09
  -3  -1  -9    2.21    0.11
   3   1   9    2.10    0.17
  -3   1  -9    2.05    0.11
   8  -2  -9   10.52    0.35
   8  -2  -9    9.42    0.32
  -8  -2   9   10.16    0.33
  -8   2   9   10.60    0.33
   7  -2  -9    1.33    0.07
   7  -2  -9    1.27    0.07
  -7  -2   9    1.23    0.08
  -7   2   9    1.34    0.09
   7   2  -9    1.24    0.07
   6  -2  -9    9.94    0.33
  -6  -2   9    9.42    0.34
   6  -2  -9   10.00    0.38
   6  -2  -9   10.00    0.33
  -6  -2   9   10.13    0.38
  -6   2   9    9.71    0.38
   6   2  -9    9.99    0.32
   5  -2  -9   23.37    0.73
   5  -2  -9   24.07    0.74
   5  -2  -9   23.37    0.79
  -5  -2   9   23.58    0.79
   4  -2  -9   36.73    1.20
   4  -2  -9   35.83    1.14
   4  -2  -9   38.24    1.14
  -4  -2   9   38.55    1.20
   4   2  -9   38.30    1.16
   4   2  -9   36.31    1.13
  -3  -2   9    5.43    0.26
   3  -2  -9    5.68    0.23
   3  -2  -9    5.65    0.26
   3  -2  -9    6.05    0.21
   3   2  -9    5.95    0.23
   3   2  -9    5.60    0.20
  -2  -2   9   50.94    1.69
   2  -2  -9   54.38    1.62
  -2  -2   9   55.28    1.67
   2  -2  -9   52.69    1.61
   2  -2  -9   52.47    1.67
   2   2  -9   51.43    1.60
   2   2  -9   54.30    1.62
   1  -2  -9   35.01    1.05
   1  -2  -9   34.11    1.06
   1  -2  -9   33.99    1.11
  -1  -2   9   33.24    1.13
  -1  -2   9   34.25    1.10
   1   2  -9   33.17    1.07
   1   2  -9   32.57    1.03
   1   2  -9   35.29    1.06
   0  -2  -9   10.28    0.35
   0  -2   9    9.98    0.38
   0  -2   9    9.41    0.48
   0  -2  -9    9.95    0.39
   0  -2  -9   10.42    0.34
   0  -2  -9   10.01    0.35
   0  -2  -9    9.83    0.33
   0  -2   9   10.14    0.43
   0   2  -9   10.10    0.34
   0   2  -9    9.90    0.36
   0   2  -9    9.53    0.32
   1  -2   9    4.75    0.33
  -1  -2  -9    5.50    0.20
  -1  -2  -9    5.52    0.21
  -1  -2  -9    5.03    0.21
  -1  -2  -9    5.01    0.18
   1  -2   9    5.30    0.29
  -1   2  -9    5.08    0.22
   2  -2   9    4.99    0.26
  -2  -2  -9    4.89    0.18
  -2  -2  -9    4.92    0.17
  -2  -2  -9    4.77    0.19
  -2  -2  -9    4.87    0.20
  -2   2  -9    4.97    0.20
  -3  -2  -9    0.98    0.07
   3  -2   9    0.97    0.10
  -3  -2  -9    0.91    0.06
  -3  -2  -9    0.82    0.06
   3  -2   9    0.89    0.10
  -3  -2  -9    0.98    0.06
   3   2   9    0.87    0.11
   8  -3  -9    2.53    0.10
  -8   3   9    2.33    0.10
   7  -3  -9    1.72    0.08
   7  -3  -9    1.70    0.08
  -7   3   9    1.77    0.10
   6  -3  -9    4.32    0.16
   6  -3  -9    4.00    0.22
   6  -3  -9    4.18    0.16
  -6  -3   9    4.29    0.21
  -6   3   9    3.83    0.22
  -5  -3   9   16.02    0.56
   5  -3  -9   15.47    0.49
   5  -3  -9   15.65    0.50
   5  -3  -9   15.44    0.55
  -5   3   9   15.52    0.55
   4  -3  -9    9.81    0.39
   4  -3  -9   10.19    0.33
  -4  -3   9    9.53    0.39
   3  -3  -9    8.50    0.29
   3  -3  -9    7.89    0.34
  -3  -3   9    8.52    0.35
   3   3  -9    8.70    0.31
   2  -3  -9    8.62    0.35
   2  -3  -9    8.80    0.30
  -2  -3   9    8.11    0.38
  -2  -3   9    8.76    0.35
   2  -3  -9    8.76    0.30
   2   3  -9    8.73    0.31
  -1  -3   9   36.44    1.18
   1  -3  -9   37.74    1.19
  -1  -3   9   34.71    1.27
  -1  -3   9   36.75    1.22
   1  -3  -9   37.22    1.14
   1  -3  -9   37.04    1.13
   1   3  -9   36.68    1.14
   0  -3  -9   19.85    0.62
   0  -3  -9   18.77    0.62
   0  -3  -9   20.16    0.61
   0  -3   9   18.75    0.69
   0  -3   9   19.11    0.65
   0  -3  -9   19.34    0.66
   0  -3   9   17.99    0.75
   0   3  -9   19.21    0.61
   1  -3   9    4.30    0.26
  -1  -3  -9    4.41    0.17
  -1  -3  -9    4.35    0.16
  -1  -3  -9    4.17    0.21
  -1  -3  -9    4.53    0.18
  -1  -3  -9    4.50    0.19
  -2  -3  -9    6.15    0.23
   2  -3   9    5.86    0.28
  -2  -3  -9    6.06    0.20
  -2  -3  -9    6.00    0.21
  -2  -3  -9    5.74    0.22
   3  -3   9    1.89    0.13
  -3  -3  -9    2.04    0.08
  -3  -3  -9    2.01    0.09
   3  -3   9    2.14    0.12
  -3  -3  -9    2.18    0.10
  -3  -3  -9    2.05    0.09
   3   3   9    1.77    0.14
   7  -4  -9    6.61    0.22
  -7  -4   9    6.36    0.25
   6  -4  -9    7.46    0.25
   6  -4  -9    7.47    0.25
  -6  -4   9    7.09    0.29
  -6   4   9    7.24    0.26
   5  -4  -9    6.48    0.27
   5  -4  -9    6.71    0.22
  -5  -4   9    6.20    0.28
  -5   4   9    6.34    0.27
   4  -4  -9   35.14    1.17
  -4  -4   9   37.91    1.18
   4  -4  -9   36.35    1.11
  -3  -4   9   23.80    0.78
   3  -4  -9   22.27    0.77
   3  -4  -9   23.31    0.72
  -3  -4   9   22.53    0.79
  -2  -4   9    2.64    0.17
  -2  -4   9    2.56    0.20
   2  -4  -9    2.58    0.16
   2  -4  -9    2.74    0.12
   2   4  -9    2.74    0.13
  -1  -4   9    2.26    0.20
  -1  -4   9    2.46    0.16
  -1  -4   9    2.19    0.21
   1  -4  -9    2.17    0.15
   1  -4  -9    2.40    0.12
   1  -4  -9    2.39    0.11
   1   4  -9    2.41    0.12
   0  -4  -9   34.82    1.20
   0  -4  -9   38.02    1.16
   0  -4   9   38.78    1.24
   0  -4  -9   39.00    1.15
  -1  -4  -9    5.37    0.21
  -1  -4  -9    5.40    0.21
  -1  -4  -9    5.57    0.20
   1  -4   9    5.69    0.28
  -2  -4  -9    0.89    0.06
  -2  -4  -9    0.99    0.06
  -2  -4  -9    1.08    0.08
  -2  -4  -9    0.89    0.07
   2  -4   9    1.02    0.12
  -3  -4  -9    7.91    0.24
  -3  -4  -9    7.24    0.24
  -7  -5   9    0.75    0.08
   7  -5  -9    0.86    0.06
  -6  -5   9    0.30    0.06
   6  -5  -9    0.38    0.04
  -5  -5   9    2.54    0.16
   4  -5  -9    0.27    0.10
   4  -5  -9    0.23    0.04
  -4  -5   9    0.15    0.07
   3  -5  -9    4.83    0.17
   3  -5  -9    4.49    0.22
  -3  -5   9    5.03    0.23
  -3  -5   9    4.47    0.24
   2  -5  -9   14.08    0.51
  -2  -5   9   14.76    0.55
  -2  -5   9   14.69    0.52
   2  -5  -9   14.72    0.47
   1  -5  -9   16.97    0.54
   1  -5  -9   17.72    0.63
  -1  -5   9   16.76    0.62
   0  -5  -9    7.03    0.24
   0  -5  -9    6.69    0.24
   0  -5   9    7.08    0.32
  -1  -5  -9    1.27    0.08
   1  -5   9    1.15    0.13
  -1  -5  -9    1.31    0.08
  -1  -5  -9    1.33    0.07
  -2  -5  -9    8.42    0.26
   2  -5   9    8.02    0.31
  -2  -5  -9    8.27    0.28
  -2  -5  -9    8.02    0.27
  -2  -5  -9    8.16    0.27
   6  -6  -9    1.57    0.07
  -6  -6   9    1.71    0.10
  -5  -6   9    2.33    0.14
  -4  -6   9    1.11    0.11
  -4  -6   9    1.06    0.11
  -3  -6   9    7.32    0.30
  -3  -6   9    7.59    0.31
  -2  -6   9   22.94    0.77
   1  -6  -9   28.39    0.87
  -1  -6   9   28.83    0.94
   0  -6  -9   11.79    0.38
   0  -6   9   11.97    0.44
  -1  -6  -9    1.89    0.08
  -1  -6  -9    1.90    0.08
   1  -6   9    1.87    0.13
  -5  -7   9    4.12    0.19
  -4  -7   9    2.52    0.13
  -4  -7   9    2.39    0.13
  -3  -7   9    6.41    0.26
  -2  -7   9   16.44    0.56
  -1  -7   9    9.59    0.35
   0  -7   9    1.28    0.10
  -8   0  10    0.78    0.06
  -7   0  10    4.86    0.18
   7   0 -10    4.78    0.17
   6   0 -10   14.13    0.45
  -6   0  10   14.35    0.46
   6   0 -10   14.11    0.45
   5   0 -10    1.52    0.09
   5   0 -10    1.55    0.08
  -4   0  10   -0.02    0.05
   4   0 -10    0.01    0.03
   4   0 -10    0.01    0.04
   4   0 -10   -0.03    0.02
   3   0 -10   75.58    2.27
   3   0 -10   73.21    2.32
   3   0 -10   76.18    2.29
  -3   0  10   76.12    2.33
   3   0 -10   76.51    2.27
   2   0 -10   99.66    3.16
   2   0 -10  104.15    3.11
  -2   0  10  105.59    3.17
   2   0 -10  106.46    3.13
   2   0 -10  103.65    3.11
   1   0 -10    3.61    0.15
   1   0 -10    3.26    0.18
  -1   0  10    3.14    0.21
   1   0 -10    3.23    0.16
   1   0 -10    3.04    0.13
   1   0 -10    3.38    0.13
   0   0 -10    0.75    0.06
   0   0 -10    0.57    0.08
   0   0  10    1.01    0.13
   0   0 -10    0.86    0.09
   0   0 -10    0.74    0.07
  -1   0 -10   14.46    0.48
  -1   0 -10   14.97    0.46
  -1   0 -10   15.12    0.49
   1   0  10   15.01    0.55
  -2   0 -10    2.21    0.11
   2   0  10    2.07    0.16
  -2   0 -10    1.98    0.10
  -2   0 -10    2.71    0.11
  -8  -1  10    7.08    0.25
  -8   1  10    6.59    0.23
   7  -1 -10    1.10    0.06
  -7  -1  10    1.10    0.08
   7  -1 -10    1.05    0.06
   7   1 -10    1.10    0.06
  -7   1  10    0.99    0.08
  -6  -1  10    1.04    0.08
   6  -1 -10    1.14    0.07
   6  -1 -10    1.13    0.07
   6   1 -10    1.20    0.07
  -6   1  10    1.19    0.09
   5  -1 -10    8.18    0.32
   5  -1 -10    8.43    0.28
  -5  -1  10    8.53    0.33
   5  -1 -10    8.34    0.28
   5   1 -10    8.03    0.27
   5   1 -10    8.26    0.28
  -5   1  10    7.88    0.32
   4  -1 -10    5.45    0.20
  -4  -1  10    5.64    0.25
   4  -1 -10    5.45    0.25
   4  -1 -10    5.36    0.23
   4  -1 -10    5.79    0.20
   4   1 -10    5.37    0.20
   4   1 -10    5.53    0.20
  -4   1  10    5.27    0.24
   4   1 -10    5.61    0.21
  -3  -1  10   10.43    0.40
   3  -1 -10    9.89    0.35
   3  -1 -10   10.05    0.39
   3  -1 -10   10.40    0.34
   3  -1 -10   10.14    0.33
  -3   1  10   10.27    0.39
   3   1 -10   10.03    0.33
   3   1 -10   10.62    0.36
   2  -1 -10    1.09    0.09
  -2  -1  10    0.79    0.10
   2  -1 -10    1.05    0.08
   2  -1 -10    1.09    0.07
   2  -1 -10    0.93    0.10
   2   1 -10    1.03    0.07
   2   1 -10    1.04    0.09
   1  -1 -10    1.58    0.09
   1  -1 -10    1.64    0.08
  -1  -1  10    1.65    0.17
  -1  -1  10    1.57    0.14
   1  -1 -10    1.87    0.13
   1  -1 -10    1.65    0.10
   1   1 -10    1.60    0.11
   1   1 -10    1.72    0.10
   1   1 -10    1.58    0.08
   0  -1  10    6.49    0.27
   0  -1 -10    5.85    0.29
   0  -1 -10    6.44    0.23
   0  -1 -10    6.66    0.24
   0  -1 -10    6.66    0.22
   0  -1 -10    6.40    0.25
   0  -1  10    6.39    0.31
   0   1 -10    6.23    0.23
   0   1 -10    6.34    0.25
   0   1 -10    6.43    0.22
   0   1  10    6.72    0.31
  -1  -1 -10    4.14    0.15
  -1  -1 -10    3.90    0.16
  -1  -1 -10    4.09    0.17
   1  -1  10    3.86    0.18
  -1  -1 -10    4.04    0.15
   1  -1  10    3.99    0.23
  -1   1 -10    4.24    0.15
  -1   1 -10    3.71    0.15
   1   1  10    4.12    0.23
  -1   1 -10    3.99    0.17
  -2  -1 -10    6.03    0.22
  -2  -1 -10    6.60    0.23
  -2  -1 -10    7.15    0.22
  -2  -1 -10    6.95    0.25
   2  -1  10    7.27    0.29
  -2   1 -10    7.20    0.25
   2   1  10    7.01    0.29
   7  -2 -10    1.30    0.07
   7  -2 -10    1.39    0.07
  -7  -2  10    1.22    0.07
   7   2 -10    1.17    0.06
  -7   2  10    1.20    0.08
   6  -2 -10    0.48    0.05
   6  -2 -10    0.59    0.05
  -6  -2  10    0.51    0.07
  -6   2  10    0.62    0.06
   5  -2 -10    2.07    0.09
   5  -2 -10    2.13    0.10
   5  -2 -10    1.94    0.17
  -5  -2  10    2.05    0.14
  -5   2  10    1.86    0.17
   4  -2 -10   33.40    1.03
  -4  -2  10   35.06    1.10
   4  -2 -10   34.81    1.04
   4  -2 -10   32.12    1.09
  -3  -2  10   15.93    0.55
   3  -2 -10   15.37    0.50
   3  -2 -10   15.01    0.49
   3  -2 -10   14.64    0.55
   3  -2 -10   16.05    0.50
   3   2 -10   15.31    0.49
  -3   2  10   15.62    0.54
   3   2 -10   15.87    0.51
   2  -2 -10    2.62    0.16
   2  -2 -10    2.77    0.12
  -2  -2  10    2.85    0.18
  -2  -2  10    2.58    0.18
   2  -2 -10    2.51    0.11
   2  -2 -10    2.64    0.13
   2   2 -10    2.34    0.10
   2   2 -10    2.97    0.13
  -1  -2  10   45.77    1.48
  -1  -2  10   47.07    1.45
   1  -2 -10   46.64    1.40
   1  -2 -10   44.85    1.39
   1  -2 -10   45.19    1.41
   1  -2 -10   43.55    1.45
   1   2 -10   50.26    1.41
   1   2 -10   45.67    1.41
   0  -2 -10    1.38    0.08
   0  -2 -10    1.46    0.08
   0  -2 -10    1.45    0.09
   0  -2 -10    1.45    0.10
   0  -2  10    1.46    0.16
   0  -2  10    1.47    0.12
   0   2 -10    1.47    0.09
   0   2  10    1.40    0.15
  -1  -2 -10    1.24    0.09
  -1  -2 -10    1.31    0.07
  -1  -2 -10    1.26    0.08
  -1  -2 -10    1.29    0.07
   1  -2  10    1.14    0.15
   1   2  10    1.27    0.14
   2  -2  10    0.35    0.07
  -2  -2 -10    0.31    0.03
  -2  -2 -10    0.36    0.05
  -2  -2 -10    0.36    0.04
  -2  -2 -10    0.41    0.04
   2   2  10    0.28    0.07
   7  -3 -10    0.67    0.04
   7  -3 -10    0.69    0.05
  -7   3  10    0.63    0.06
  -6  -3  10    1.62    0.12
   6  -3 -10    1.68    0.08
   6  -3 -10    1.56    0.08
  -6   3  10    1.77    0.10
  -5  -3  10    3.15    0.18
   5  -3 -10    3.41    0.13
   5  -3 -10    3.33    0.13
   4  -3 -10    6.09    0.27
   4  -3 -10    6.74    0.23
   4  -3 -10    6.52    0.22
  -4  -3  10    7.00    0.29
  -3  -3  10    3.88    0.20
   3  -3 -10    3.55    0.19
   3  -3 -10    3.75    0.15
   3   3 -10    3.66    0.16
   2  -3 -10    0.34    0.05
  -2  -3  10    0.36    0.08
   2  -3 -10    0.39    0.08
   2  -3 -10    0.30    0.05
  -2  -3  10    0.31    0.09
   2   3 -10    0.26    0.05
   1  -3 -10    7.36    0.25
  -1  -3  10    7.14    0.29
   1  -3 -10    7.91    0.34
  -1  -3  10    6.94    0.33
   1  -3 -10    7.23    0.26
   1   3 -10    7.15    0.26
   0  -3 -10    6.23    0.21
   0  -3 -10    6.02    0.22
   0  -3 -10    5.73    0.20
   0  -3  10    6.08    0.29
  -1  -3 -10    9.90    0.33
  -1  -3 -10   10.16    0.33
   1  -3  10   10.16    0.39
  -1  -3 -10   10.27    0.32
  -1  -3 -10    9.92    0.34
   1   3  10    9.85    0.39
  -2  -3 -10    3.41    0.13
   2  -3  10    3.47    0.20
  -2  -3 -10    3.11    0.13
  -2  -3 -10    3.61    0.12
  -2  -3 -10    4.16    0.19
   2   3  10    3.67    0.23
   7  -4 -10    4.12    0.14
   6  -4 -10    0.76    0.05
  -6  -4  10    0.53    0.07
   6  -4 -10    0.72    0.05
  -6   4  10    0.69    0.06
   5  -4 -10   10.36    0.33
   5  -4 -10   10.22    0.33
  -5  -4  10   10.12    0.38
  -4  -4  10    4.83    0.22
   4  -4 -10    4.68    0.17
  -3  -4  10    3.62    0.19
  -3  -4  10    3.51    0.20
   3  -4 -10    3.45    0.14
  -2  -4  10   21.97    0.75
  -2  -4  10   22.34    0.73
   2  -4 -10   21.93    0.69
   1  -4 -10    8.18    0.28
   1  -4 -10    7.94    0.28
  -1  -4  10    8.60    0.35
  -1  -4  10    8.35    0.31
   0  -4  10    2.02    0.16
   0  -4 -10    1.96    0.10
   0  -4 -10    2.04    0.09
  -1  -4 -10    0.05    0.03
   1  -4  10    0.04    0.06
  -1  -4 -10    0.11    0.02
  -1  -4 -10    0.07    0.03
  -1  -4 -10    0.08    0.03
   1   4  10    0.03    0.05
  -6  -5  10    2.45    0.12
   6  -5 -10    2.44    0.09
  -5  -5  10    1.89    0.12
   4  -5 -10    6.83    0.23
  -4  -5  10    7.48    0.28
  -3  -5  10    7.50    0.29
  -3  -5  10    7.00    0.29
   3  -5 -10    7.08    0.24
  -2  -5  10    4.25    0.19
   2  -5 -10    3.93    0.15
  -2  -5  10    4.05    0.21
  -1  -5  10    0.74    0.10
   1  -5 -10    0.73    0.05
   0  -5 -10   10.23    0.34
   0  -5  10   10.96    0.39
   0  -5 -10   10.77    0.34
  -1  -5 -10    6.95    0.24
  -5  -6  10    1.01    0.10
  -4  -6  10    0.93    0.08
  -3  -6  10    2.80    0.15
  -3  -6  10    2.73    0.14
  -2  -6  10   11.92    0.42
  -1  -6  10    4.59    0.20
   1  -6 -10    4.32    0.15
   7   0 -11    1.14    0.06
  -7   0  11    1.22    0.07
  -6   0  11    0.06    0.03
   6   0 -11    0.09    0.03
   6   0 -11    0.06    0.03
   5   0 -11    1.79    0.08
   5   0 -11    1.83    0.09
  -4   0  11    3.92    0.19
   4   0 -11    3.72    0.15
   4   0 -11    3.74    0.14
   4   0 -11    3.80    0.14
  -3   0  11   10.29    0.38
   3   0 -11   10.00    0.34
   3   0 -11   10.41    0.33
   3   0 -11   10.09    0.33
  -2   0  11    8.04    0.32
   2   0 -11    7.59    0.28
   2   0 -11    7.90    0.26
   2   0 -11    8.00    0.26
  -1   0  11    0.04    0.05
  -1   0  11   -0.04    0.05
   1   0 -11   -0.01    0.03
   1   0 -11    0.01    0.02
   0   0  11    1.90    0.15
   0   0 -11    1.92    0.09
   0   0 -11    1.87    0.10
   0   0  11    1.89    0.12
   0   0 -11    1.93    0.08
   1   0  11    0.88    0.10
   7  -1 -11    1.76    0.07
  -7   1  11    1.99    0.09
   6  -1 -11    3.96    0.14
  -6  -1  11    3.79    0.15
   6  -1 -11    3.82    0.14
  -6   1  11    4.03    0.15
   6   1 -11    3.71    0.14
  -5  -1  11    4.89    0.21
  -5  -1  11    4.90    0.18
   5  -1 -11    4.98    0.17
   5  -1 -11    5.06    0.18
   5   1 -11    4.69    0.17
   4  -1 -11    0.38    0.05
   4  -1 -11    0.31    0.04
   4  -1 -11    0.39    0.05
  -4  -1  11    0.30    0.07
   4   1 -11    0.43    0.04
  -4   1  11    0.40    0.07
   3  -1 -11    4.86    0.17
   3  -1 -11    4.83    0.18
   3  -1 -11    4.76    0.18
  -3  -1  11    5.23    0.23
  -3   1  11    4.70    0.22
   3   1 -11    4.78    0.19
   3   1 -11    4.81    0.17
  -2  -1  11   18.90    0.64
   2  -1 -11   19.25    0.60
   2  -1 -11   19.57    0.59
   2  -1 -11   19.04    0.59
   2   1 -11   18.65    0.59
   2   1 -11   18.64    0.60
  -2   1  11   19.02    0.64
   1  -1 -11   10.55    0.35
   1  -1 -11   10.28    0.34
  -1  -1  11   10.05    0.40
  -1  -1  11   10.64    0.38
   1  -1 -11   10.83    0.34
  -1   1  11   10.66    0.38
   1   1 -11   10.13    0.33
   1   1 -11   10.52    0.35
   0  -1 -11   13.71    0.44
   0  -1 -11   13.48    0.43
   0  -1  11   13.58    0.49
   0  -1 -11   13.64    0.44
   0  -1 -11   13.96    0.42
   0  -1  11   13.35    0.46
   0   1  11   13.38    0.48
   0   1  11   13.89    0.47
   0   1 -11   13.47    0.43
  -1  -1 -11   10.91    0.35
  -1  -1 -11    9.07    0.30
   1  -1  11    8.11    0.35
   1   1  11   11.10    0.39
   6  -2 -11    0.51    0.04
  -6  -2  11    0.41    0.06
   6  -2 -11    0.55    0.05
  -6   2  11    0.42    0.05
   5  -2 -11    1.04    0.06
   5  -2 -11    1.02    0.06
  -5  -2  11    1.05    0.10
  -4  -2  11    0.32    0.06
   4  -2 -11    0.28    0.04
   4  -2 -11    0.35    0.04
   3  -2 -11    4.54    0.17
   3  -2 -11    4.34    0.17
  -3  -2  11    4.78    0.21
   3  -2 -11    4.57    0.16
  -3   2  11    4.54    0.20
   3   2 -11    4.55    0.18
  -2  -2  11    8.02    0.30
   2  -2 -11    7.64    0.26
  -2  -2  11    6.65    0.37
   2  -2 -11    7.67    0.26
   2  -2 -11    7.76    0.25
  -2   2  11    7.98    0.30
   2   2 -11    7.72    0.27
  -1  -2  11    2.52    0.14
   1  -2 -11    2.51    0.11
   1  -2 -11    2.45    0.10
   1  -2 -11    2.55    0.11
  -1  -2  11    2.46    0.17
   1   2 -11    2.62    0.11
   0  -2  11    2.50    0.13
   0  -2 -11    2.70    0.10
   0  -2 -11    2.35    0.11
   0  -2 -11    2.59    0.10
   0  -2  11    2.39    0.16
   0   2 -11    2.58    0.10
  -1  -2 -11    4.25    0.14
  -6  -3  11    0.65    0.09
   6  -3 -11    0.82    0.05
   6  -3 -11    0.81    0.05
  -6   3  11    0.85    0.06
   5  -3 -11    1.91    0.08
  -5  -3  11    1.88    0.12
   5  -3 -11    1.95    0.08
   4  -3 -11    0.56    0.05
  -4  -3  11    0.47    0.07
   4  -3 -11    0.58    0.05
   3  -3 -11    2.81    0.11
   3  -3 -11    2.76    0.11
  -3  -3  11    3.04    0.16
   2  -3 -11    2.42    0.10
  -2  -3  11    2.52    0.16
   2  -3 -11    2.50    0.10
  -2  -3  11    2.68    0.14
   2  -3 -11    2.33    0.11
  -2   3  11    2.45    0.13
   1  -3 -11    3.33    0.13
   1  -3 -11    3.42    0.13
  -1  -3  11    3.35    0.15
  -1  -3  11    3.21    0.18
   1  -3 -11    3.33    0.12
   0  -3 -11    5.52    0.18
   0  -3 -11    5.10    0.19
   0  -3 -11    5.44    0.18
   0  -3  11    5.59    0.23
   6  -4 -11    1.15    0.07
  -5  -4  11    0.37    0.05
   5  -4 -11    0.38    0.04
   5  -4 -11    0.44    0.04
   4  -4 -11    2.53    0.10
   4  -4 -11    2.49    0.10
  -4  -4  11    2.72    0.14
   3  -4 -11    0.50    0.04
   3  -4 -11    0.51    0.04
  -3  -4  11    0.54    0.07
   2  -4 -11    5.74    0.20
  -2  -4  11    6.15    0.23
  -2  -4  11    5.86    0.24
   2  -4 -11    5.93    0.19
   1  -4 -11   18.69    0.55
   1  -4 -11   17.29    0.56
  -1  -4  11   19.06    0.60
   1  -4 -11   18.97    0.55
  -1   4  11   15.14    0.59
   3  -5 -11    1.62    0.07
   2  -5 -11    1.05    0.06
   5   0 -12    7.17    0.25
   4   0 -12    2.12    0.08
   4   0 -12    2.28    0.09
  -4   0  12    2.28    0.12
   3   0 -12    5.82    0.20
   3   0 -12    5.99    0.19
  -3   0  12    5.90    0.23
   2   0 -12    7.79    0.26
   2   0 -12    7.91    0.25
  -2   0  12    7.80    0.28
   5  -1 -12    1.08    0.05
   5  -1 -12    1.05    0.05
  -5   1  12    1.08    0.06
  -4  -1  12   26.40    0.80
   4  -1 -12   23.87    0.76
   4  -1 -12   25.08    0.76
  -3  -1  12    0.43    0.06
   3  -1 -12    0.41    0.04
   3  -1 -12    0.42    0.04
   3  -1 -12    0.39    0.04
  -3   1  12    0.30    0.05
   2  -1 -12    2.15    0.08
   2  -1 -12    2.21    0.08
   2  -1 -12    2.16    0.09
  -2  -1  12    2.19    0.12
  -2   1  12    2.18    0.12
   2   1 -12    2.13    0.09
   1  -1 -12    1.50    0.07
   5  -2 -12    7.67    0.25
   5  -2 -12    6.49    0.22
  -5   2  12    6.79    0.26
   4  -2 -12    2.03    0.08
   4  -2 -12    2.01    0.08
  -4  -2  12    2.08    0.11
   3  -2 -12    0.12    0.02
  -3  -2  12    0.20    0.05
   3  -2 -12    0.19    0.03
  -2  -2  12    2.40    0.15
   2  -2 -12    2.34    0.09
   2  -2 -12    2.56    0.09
   4  -3 -12   10.38    0.32
   3  -3 -12   12.99    0.41
   3  -3 -12   13.89    0.43
   0   0   0    0.00    0.00
;
_shelx_hkl_checksum     81023
_shelx_res_file
;
TITL C13H18O9
    q17j.res
    created by SHELXL-2019/1 at 04:00:53 on 23-Jun-2024
CELL 1.54178   8.11740   9.55970  10.25800  90.0000 109.7341  90.0000
ZERR    2.00   0.00030   0.00040   0.00040   0.0000   0.0014   0.0000
LATT -1
SYMM -X, 0.5+Y, -Z
SFAC C H O
UNIT 26 36 18
TEMP -73.16
SIZE 0.045 0.08 0.20
L.S. 10
ACTA 132.
WPDB -2
FMAP -2
PLAN 20
BOND $H
CONF
EQIV $1 -x, y-1/2, -z+1
HTAB C1 O8_$1
HTAB C5 O7_$1
EQIV $2 x+1, y, z
HTAB C9 O5_$2
EQIV $3 x, y, z-1
HTAB C11 O6_$3
HTAB C13 O6_$3
HTAB
WGHT    0.044400    0.097900
EXTI    0.028457
FVAR       0.48295
O1    3   -0.127970    0.610792    0.654411    11.00000    0.02706    0.02514 =
         0.02680   -0.00053    0.00846    0.00269
O2    3    0.181228    0.408483    0.552972    11.00000    0.01870    0.02299 =
         0.03438   -0.00239    0.00605    0.00073
O3    3    0.059564    0.560647    0.311220    11.00000    0.02747    0.02677 =
         0.03052    0.00240    0.01172    0.00109
O4    3   -0.299574    0.455170    0.214661    11.00000    0.03094    0.03490 =
         0.02731   -0.00297    0.00000   -0.00290
O5    3   -0.149408    0.374581    0.585847    11.00000    0.02603    0.02310 =
         0.02936    0.00047    0.00727   -0.00254
O6    3   -0.154664    0.513535    0.846345    11.00000    0.04941    0.03877 =
         0.03362    0.00314    0.01795    0.00154
O7    3    0.417947    0.546909    0.598322    11.00000    0.02520    0.03031 =
         0.07807   -0.00294    0.01262   -0.00551
O8    3   -0.121876    0.720276    0.172760    11.00000    0.03742    0.03356 =
         0.03328    0.00441    0.00149    0.00118
O9    3   -0.287849    0.235163    0.143397    11.00000    0.09032    0.05192 =
         0.05277   -0.02467    0.00510    0.00045
C1    1   -0.035475    0.487378    0.638610    11.00000    0.02363    0.02307 =
         0.02618   -0.00162    0.00614    0.00100
H1    2    0.038497    0.456658    0.729587    11.00000    0.02507
C2    1    0.067596    0.527024    0.543946    11.00000    0.02078    0.01868 =
         0.03056   -0.00193    0.00708    0.00011
H2    2    0.138311    0.606339    0.571234    11.00000    0.01973
C3    1   -0.050878    0.547879    0.394178    11.00000    0.02283    0.02239 =
         0.02816   -0.00059    0.00899    0.00165
H3    2   -0.117064    0.630562    0.386240    11.00000    0.01828
C4    1   -0.171030    0.422813    0.347603    11.00000    0.02271    0.02536 =
         0.02650   -0.00254    0.00377    0.00048
H4    2   -0.102622    0.343709    0.342872    11.00000    0.02034
C5    1   -0.268798    0.396120    0.448067    11.00000    0.02219    0.02604 =
         0.03100   -0.00243    0.00559   -0.00177
H5A   2   -0.341773    0.470456    0.446278    11.00000    0.01702
H5B   2   -0.336349    0.314609    0.426797    11.00000    0.02134
C6    1   -0.175273    0.612178    0.770281    11.00000    0.02672    0.03156 =
         0.02626   -0.00494    0.00750   -0.00294
C7    1   -0.252233    0.749587    0.788328    11.00000    0.04171    0.03776 =
         0.03606   -0.00668    0.01462    0.00545
AFIX   4
H7A   2   -0.211459    0.774797    0.879617    11.00000    0.07532
AFIX   0
H7B   2   -0.231544    0.826111    0.730393    11.00000    0.09251
H7C   2   -0.369425    0.738311    0.760702    11.00000    0.10441
C8    1    0.355109    0.432717    0.590307    11.00000    0.02116    0.03200 =
         0.02621   -0.00109    0.00711   -0.00087
C9    1    0.452928    0.297831    0.618129    11.00000    0.02344    0.03250 =
         0.03337    0.00304    0.00674    0.00290
H9A   2    0.413668    0.237334    0.534957    11.00000    0.05015
H9B   2    0.428394    0.250872    0.691328    11.00000    0.03427
H9C   2    0.578719    0.311531    0.647974    11.00000    0.04464
C10   1    0.009727    0.651770    0.202956    11.00000    0.03264    0.02737 =
         0.02592   -0.00365    0.00419   -0.00814
C11   1    0.138714    0.650784    0.128004    11.00000    0.04236    0.05149 =
         0.03273    0.00151    0.01239   -0.01140
H11A  2    0.245908    0.622654    0.184706    11.00000    0.05115
H11B  2    0.141202    0.741550    0.088104    11.00000    0.09171
H11C  2    0.089741    0.576616    0.045382    11.00000    0.06005
C12   1   -0.345256    0.351497    0.120392    11.00000    0.03920    0.05065 =
         0.03033   -0.01027    0.01436   -0.00947
C13   1   -0.476135    0.401661   -0.011956    11.00000    0.04726    0.08405 =
         0.02631   -0.00401    0.00649   -0.01965
H13A  2   -0.544059    0.481869    0.008525    11.00000    0.09188
H13B  2   -0.546113    0.332744   -0.055415    11.00000    0.07433
H13C  2   -0.409963    0.421121   -0.067219    11.00000    0.07407
HKLF 4
REM  C13H18O9
REM wR2 = 0.0757, GooF = S = 1.113, Restrained GooF = 1.113 for all data
REM R1 = 0.0317 for 2081 Fo > 4sig(Fo) and 0.0320 for all 2107 data
REM 270 parameters refined using 1 restraints
END
WGHT      0.0440      0.0992
REM Instructions for potential hydrogen bonds
HTAB C1 O8_$1
HTAB C5 O7_$1
HTAB C9 O5_$2
HTAB C11 O6_$3
REM Highest difference peak  0.299,  deepest hole -0.245,  1-sigma level  0.072
Q1    1  -0.2208  0.3031  0.1187  11.00000  0.05    0.30
Q2    1  -0.2173  0.4134  0.3993  11.00000  0.05    0.29
Q3    1  -0.0024  0.5022  0.5781  11.00000  0.05    0.26
Q4    1  -0.1121  0.4881  0.3750  11.00000  0.05    0.25
Q5    1  -0.2850  0.4380  0.1454  11.00000  0.05    0.25
Q6    1  -0.0314  0.3313  0.1761  11.00000  0.05   -0.25
Q7    1  -0.0049  0.5348  0.4747  11.00000  0.05    0.24
Q8    1  -0.1451  0.7034  0.9842  11.00000  0.05    0.23
Q9    1   0.5288  0.3513  0.7935  11.00000  0.05    0.22
Q10   1   0.0556  0.8792  0.0376  11.00000  0.05   -0.22
Q11   1  -0.2478  0.7521  0.8977  11.00000  0.05    0.22
Q12   1  -0.4389  0.3346 -0.1018  11.00000  0.05    0.21
Q13   1  -0.3445  0.3858  0.1979  11.00000  0.05    0.20
Q14   1   0.0426  0.8129 -0.0573  11.00000  0.05   -0.20
Q15   1   0.0086  0.8313 -0.0473  11.00000  0.05   -0.20
Q16   1   0.4431  0.2654  0.5081  11.00000  0.05    0.19
Q17   1   0.4727  0.3062  0.7100  11.00000  0.05    0.19
Q18   1   0.4343  0.4364  0.7669  11.00000  0.05    0.19
Q19   1   0.2594  0.3522  0.6115  11.00000  0.05   -0.19
Q20   1   0.1460  0.5058  0.6148  11.00000  0.05   -0.18
;
_shelx_res_checksum     20253
