# Supplementary material for: Acetyl α-d-2,3,4-tri­acetyl­lyxo­pyran­oside
Source: IUCrdata. 2025 Jan 10;10(Pt 1):x250016. doi: 10.1107/S2414314625000161 (PMC11799778; doi:10.1107/S2414314625000161)
Supplement: Supplementary file 2 [file x-10-x250016-Isup2.hkl]

data_I                                                                          
_shelx_title ' C13H18O9'                                                        
_shelx_refln_list_code          4                                               
_shelx_F_calc_maximum       78.06                                               
_exptl_crystal_F_000       336.00                                               
_reflns_d_resolution_high  0.8199                                               
                                                                                
loop_                                                                           
 _space_group_symop_operation_xyz                                               
 'x, y, z'                                                                      
 '-x, y+1/2, -z'                                                                
                                                                                
_cell_length_a     8.1174                                                       
_cell_length_b     9.5597                                                       
_cell_length_c    10.2580                                                       
_cell_angle_alpha  90.000                                                       
_cell_angle_beta  109.734                                                       
_cell_angle_gamma  90.000                                                       
                                                                                
_shelx_F_squared_multiplier     1.000                                           
                                                                                
loop_                                                                           
 _refln_index_h                                                                 
 _refln_index_k                                                                 
 _refln_index_l                                                                 
 _refln_F_squared_calc                                                          
 _refln_F_squared_meas                                                          
 _refln_F_squared_sigma                                                         
 _refln_observed_status                                                         
   1 -11   0          5.51          4.89         0.20 o                         
   2 -11   0         27.50         29.32         0.61 o                         
   3 -11   0         10.10         11.85         0.30 o                         
   0 -10   0         75.02         81.55         1.96 o                         
   1 -10   0          3.39          3.13         0.18 o                         
   2 -10   0         22.53         24.99         0.45 o                         
   3 -10   0        171.15        184.08         3.35 o                         
   4 -10   0         25.79         24.74         0.46 o                         
   1  -9   0        115.64        116.20         1.71 o                         
   2  -9   0         94.27         96.79         1.31 o                         
   3  -9   0        126.93        128.06         3.04 o                         
   4  -9   0          8.10          9.44         0.25 o                         
   5  -9   0         11.24         14.62         0.24 o                         
   0  -8   0        105.80        108.46         2.55 o                         
   1  -8   0         79.06         74.06         1.15 o                         
   2  -8   0        114.68        102.66         1.54 o                         
   3  -8   0        103.81         99.64         1.35 o                         
   4  -8   0         22.28         27.70         0.44 o                         
   5  -8   0         57.18         60.90         0.83 o                         
   6  -8   0         10.64         10.81         0.24 o                         
   1  -7   0        193.77        186.19         4.15 o                         
   2  -7   0         33.20         35.78         1.02 o                         
   3  -7   0         72.85         73.91         1.41 o                         
   4  -7   0          6.35          6.18         0.21 o                         
   5  -7   0          1.72          1.66         0.12 o                         
   6  -7   0         19.30         15.84         0.32 o                         
   7  -7   0         12.94         13.97         0.39 o                         
   0  -6   0        644.77        638.77        19.20 o                         
   1  -6   0         80.76         80.13         1.87 o                         
   2  -6   0        282.18        326.33         6.96 o                         
   3  -6   0         76.96         76.57         1.81 o                         
   4  -6   0         23.28         23.72         0.54 o                         
   5  -6   0          1.42          1.35         0.11 o                         
   6  -6   0         69.20         67.65         0.88 o                         
   7  -6   0          5.82          5.58         0.19 o                         
   1  -5   0         29.89         25.74         0.71 o                         
   2  -5   0         98.10         93.84         2.18 o                         
   3  -5   0          1.45          1.45         0.20 o                         
   4  -5   0         76.97         76.60         1.84 o                         
   5  -5   0        152.37        148.39         2.99 o                         
   6  -5   0        104.95        108.13         1.42 o                         
   7  -5   0          5.43          5.89         0.20 o                         
   8  -5   0          7.15          6.78         0.34 o                         
   2  -4   0        888.71        915.76        19.82 o                         
   3  -4   0        465.14        500.91        10.84 o                         
   4  -4   0        124.45        138.05         3.08 o                         
   5  -4   0         31.73         33.13         0.98 o                         
   6  -4   0        410.88        385.66         5.24 o                         
   7  -4   0         33.83         34.53         0.76 o                         
   8  -4   0         61.79         65.43         1.48 o                         
   3  -3   0        438.28        409.91         8.82 o                         
   4  -3   0         10.14         12.06         0.45 o                         
   5  -3   0        303.35        311.13         9.77 o                         
   6  -3   0         69.47         66.74         1.15 o                         
   7  -3   0         64.92         66.88         1.38 o                         
   8  -3   0         28.06         31.12         0.77 o                         
   4  -2   0         92.09         83.51         1.92 o                         
   5  -2   0         43.31         50.12         1.93 o                         
   6  -2   0        138.38        129.42         5.33 o                         
   7  -2   0         27.20         27.72         0.65 o                         
   8  -2   0        123.48        126.84         2.78 o                         
   9  -2   0        107.58        108.67         3.33 o                         
   4  -1   0        280.50        277.86         8.65 o                         
   5  -1   0        240.68        239.67         5.15 o                         
   6  -1   0        202.45        201.72         4.49 o                         
   7  -1   0         28.90         30.14         0.61 o                         
   8  -1   0         82.29         85.75         2.71 o                         
   9  -1   0         41.56         40.25         1.29 o                         
   2   0   0         84.00         99.16         3.55 o                         
   3   0   0        572.00        653.66        24.68 o                         
   4   0   0        480.78        524.83        11.15 o                         
   5   0   0         34.59         29.37         1.05 o                         
   6   0   0        113.68        116.26         2.71 o                         
   7   0   0        152.87        149.15         2.37 o                         
   8   0   0         26.36         25.50         0.94 o                         
   1   1   0       1397.73       1726.55        64.72 o                         
   2   1   0        921.63        789.38        42.40 o                         
   3   1   0        299.58        284.15        14.43 o                         
   4   1   0        279.74        284.28         6.07 o                         
   5   1   0        238.29        229.99         5.15 o                         
   6   1   0        201.92        199.44         4.50 o                         
   7   1   0         29.39         31.60         0.96 o                         
   0   2   0       1930.79       1972.97        75.38 o                         
   1   2   0       3720.16       5190.87       187.88 o                         
   2   2   0       1331.61       1540.60        60.11 o                         
   3   2   0         38.96         47.48         5.85 o                         
   4   2   0         92.10         83.82         1.87 o                         
   5   2   0         43.85         52.08         1.32 o                         
   6   2   0        139.17        136.57         3.07 o                         
   7   2   0         27.24         27.58         0.88 o                         
   1   3   0        412.30        405.40        25.59 o                         
   2   3   0         26.82         29.39         4.64 o                         
   3   3   0        437.82        422.65        22.11 o                         
   4   3   0          9.98         12.08         0.44 o                         
   5   3   0        304.40        315.98         6.83 o                         
   6   3   0         69.60         69.51         1.72 o                         
   7   3   0         64.89         68.59         1.74 o                         
   0   4   0         32.60         24.98         3.96 o                         
   1   4   0         63.74         64.56         6.90 o                         
   2   4   0        884.90        987.27        39.95 o                         
   3   4   0        464.57        523.22        27.38 o                         
   4   4   0        124.81        135.04         2.98 o                         
   5   4   0         32.14         33.37         0.96 o                         
   6   4   0        409.91        385.57         8.37 o                         
   7   4   0         33.56         32.61         1.01 o                         
   1   5   0         29.31         26.85         5.28 o                         
   2   5   0         98.45         97.69        10.57 o                         
   3   5   0          1.50          0.90         2.32 o                         
   4   5   0         78.91         75.87         3.53 o                         
   5   5   0        151.20        152.03         4.84 o                         
   6   5   0        105.15        106.09         3.62 o                         
   1   6   0         79.59         78.02         9.61 o                         
   2   6   0        281.12        308.58        21.83 o                         
   3   6   0         78.53         66.44        10.42 o                         
   4   6   0         23.25         23.61         1.07 o                         
   5   6   0          1.25          1.33         0.39 o                         
   6   6   0         69.09         65.02         2.41 o                         
   4   7   0          6.46          6.78         0.60 o                         
   5   7   0          1.65          1.24         0.34 o                         
   4   8   0         21.59         26.78         1.20 o                         
  -3 -11   1          6.25          6.83         0.22 o                         
  -2 -11   1          6.20          5.71         0.23 o                         
  -1 -11   1         17.46         18.06         0.44 o                         
   0 -11   1         37.50         38.38         0.67 o                         
   1 -11   1         91.83         97.94         1.54 o                         
   2 -11   1         42.43         41.14         1.60 o                         
  -4 -10   1          1.60          2.17         0.21 o                         
  -3 -10   1         28.83         27.60         0.54 o                         
  -2 -10   1         27.42         23.97         0.66 o                         
  -1 -10   1          9.28          9.94         0.38 o                         
   0 -10   1         15.72         15.54         0.45 o                         
   1 -10   1         28.77         31.51         0.71 o                         
   2 -10   1         47.61         50.62         0.88 o                         
   3 -10   1          3.63          1.91         0.14 o                         
   4 -10   1         19.40         19.71         0.39 o                         
  -5  -9   1         11.66         15.17         0.31 o                         
  -4  -9   1         26.69         27.74         0.49 o                         
  -3  -9   1         13.42         10.70         0.46 o                         
  -2  -9   1         69.70         69.44         1.08 o                         
  -1  -9   1        291.38        302.02         3.80 o                         
   0  -9   1        251.45        251.55         3.49 o                         
   1  -9   1         41.89         41.19         0.72 o                         
   2  -9   1         20.40         19.80         0.38 o                         
   3  -9   1         28.49         27.09         0.56 o                         
   4  -9   1         16.77         16.28         0.36 o                         
   5  -9   1          4.14          5.11         0.15 o                         
  -6  -8   1          6.33          6.99         0.19 o                         
  -5  -8   1         18.15         19.44         0.38 o                         
  -4  -8   1         71.69         70.87         0.92 o                         
  -3  -8   1         26.68         25.30         0.46 o                         
  -2  -8   1         45.73         46.19         0.88 o                         
  -1  -8   1         50.23         48.30         0.86 o                         
   0  -8   1        194.64        191.03         3.02 o                         
   1  -8   1        301.53        298.68         4.12 o                         
   2  -8   1         40.09         41.39         0.65 o                         
   3  -8   1          5.90          6.17         0.21 o                         
   4  -8   1         53.22         58.43         0.78 o                         
   5  -8   1         49.37         44.72         0.75 o                         
   6  -8   1         34.76         35.51         0.62 o                         
  -7  -7   1          0.65          0.51         0.17 o                         
  -6  -7   1          5.05          6.65         0.21 o                         
  -5  -7   1         25.40         22.52         0.38 o                         
  -4  -7   1         57.97         52.34         0.94 o                         
  -3  -7   1         61.60         70.55         1.24 o                         
  -2  -7   1         24.01         25.17         0.92 o                         
  -1  -7   1        576.46        561.76        12.01 o                         
   0  -7   1        114.62        120.02         2.78 o                         
   1  -7   1        104.62        101.64         2.39 o                         
   2  -7   1         11.29         15.12         0.49 o                         
   3  -7   1        222.63        213.13         3.09 o                         
   4  -7   1         48.59         46.08         0.71 o                         
   5  -7   1          3.19          2.15         0.15 o                         
   6  -7   1          8.84          8.23         0.21 o                         
  -7  -6   1         27.81         28.64         1.07 o                         
  -6  -6   1         35.79         34.18         0.68 o                         
  -5  -6   1          5.56          6.91         0.23 o                         
  -4  -6   1        131.54        129.56         2.12 o                         
  -3  -6   1         68.97         86.19         2.01 o                         
  -2  -6   1         88.09         94.83         2.18 o                         
  -1  -6   1        293.84        294.19         6.29 o                         
   0  -6   1        217.89        214.05         4.70 o                         
   1  -6   1         19.57         23.70         0.71 o                         
   2  -6   1        179.60        182.79         4.03 o                         
   3  -6   1         54.44         61.09         1.56 o                         
   4  -6   1         40.52         40.16         0.63 o                         
   5  -6   1        106.45        109.99         1.26 o                         
   6  -6   1         59.38         58.20         0.98 o                         
   7  -6   1         15.18         15.64         0.35 o                         
  -8  -5   1         40.20         37.52         1.25 o                         
  -7  -5   1        183.01        183.62         3.95 o                         
  -6  -5   1         41.29         36.74         0.57 o                         
  -5  -5   1         11.68         11.81         0.36 o                         
  -4  -5   1        214.50        234.85         5.03 o                         
  -3  -5   1        168.63        176.09         3.86 o                         
  -2  -5   1        397.19        405.57         9.92 o                         
  -1  -5   1        275.22        295.18         6.44 o                         
   0  -5   1        123.29        132.53         2.45 o                         
   1  -5   1         65.00         64.15         1.29 o                         
   2  -5   1        427.97        436.16         9.37 o                         
   3  -5   1        226.57        235.19         5.05 o                         
   4  -5   1        121.72        128.24         2.97 o                         
   5  -5   1         14.75         15.00         0.24 o                         
   6  -5   1        158.88        153.69         1.97 o                         
   7  -5   1         92.27         87.31         1.37 o                         
  -8  -4   1         19.24         20.43         0.77 o                         
  -7  -4   1         65.46         61.21         1.79 o                         
  -6  -4   1        271.91        267.01         3.69 o                         
  -5  -4   1          3.80          3.23         0.69 o                         
  -4  -4   1         90.59         94.44         2.16 o                         
  -3  -4   1        905.03       1008.15        21.51 o                         
  -2  -4   1       1700.98       1910.93        39.96 o                         
   2  -4   1       1779.51       1959.55        42.40 o                         
   3  -4   1         77.91         75.76         1.80 o                         
   4  -4   1        117.13        115.83         2.67 o                         
   5  -4   1        233.20        241.20         4.13 o                         
   6  -4   1        144.09        150.07         1.93 o                         
   7  -4   1         60.51         62.31         1.44 o                         
   8  -4   1         25.40         22.73         0.58 o                         
  -9  -3   1         33.04         35.97         1.20 o                         
  -8  -3   1         34.51         31.70         1.12 o                         
  -7  -3   1        178.35        173.09         3.88 o                         
  -6  -3   1        103.82        103.18         2.43 o                         
  -5  -3   1        321.45        328.89         7.05 o                         
  -4  -3   1        270.44        277.78         5.92 o                         
  -3  -3   1        418.16        434.17         9.55 o                         
   3  -3   1        418.13        437.83         9.45 o                         
   4  -3   1        234.45        239.60         5.21 o                         
   5  -3   1         35.43         39.09         1.63 o                         
   6  -3   1          5.29          5.20         0.22 o                         
   7  -3   1         53.06         55.91         1.14 o                         
   8  -3   1         95.32         93.77         2.07 o                         
  -9  -2   1         51.68         53.17         1.72 o                         
  -8  -2   1          7.60          6.91         0.43 o                         
  -7  -2   1        189.84        189.12         4.22 o                         
  -6  -2   1         93.27         94.80         3.27 o                         
  -5  -2   1         24.89         27.31         1.20 o                         
  -4  -2   1         22.00         17.75         0.56 o                         
   1  -2   1        955.11        862.56        76.89 o                         
   3  -2   1        987.79       1000.52        20.21 o                         
   4  -2   1         35.08         35.30         0.76 o                         
   5  -2   1        159.85        162.57         3.64 o                         
   6  -2   1        131.92        126.74         2.75 o                         
   7  -2   1          1.29          1.26         0.17 o                         
   8  -2   1         13.11         13.13         0.56 o                         
  -9  -1   1         54.36         56.06         1.81 o                         
  -8  -1   1        101.08        104.02         3.28 o                         
  -7  -1   1         23.61         23.66         0.60 o                         
  -6  -1   1          6.01          5.72         0.36 o                         
  -5  -1   1        134.79        139.85         3.12 o                         
  -4  -1   1         88.65         80.64         2.68 o                         
   0  -1   1         39.35         43.70         2.55 o                         
   1  -1   1        766.78        700.72        28.60 o                         
   2  -1   1        948.54        906.57        36.42 o                         
   3  -1   1        267.31        292.68        12.74 o                         
   4  -1   1        518.51        554.96        11.76 o                         
   5  -1   1        105.41        112.96         2.61 o                         
   6  -1   1         53.50         54.64         0.97 o                         
   7  -1   1         69.08         70.13         1.19 o                         
   8  -1   1         20.15         22.41         0.86 o                         
  -9   0   1        171.34        176.33         5.33 o                         
  -8   0   1        182.18        171.01         3.78 o                         
  -7   0   1          0.51          0.20         0.12 o                         
  -6   0   1        131.25        129.01         2.96 o                         
  -5   0   1        203.23        220.80         4.83 o                         
  -4   0   1          1.86          2.74         0.34 o                         
  -3   0   1         49.43         48.37         4.14 o                         
  -2   0   1       2161.28       2005.68        71.61 o                         
   1   0   1        292.75        276.70        10.32 o                         
   2   0   1       3951.51       5575.43       275.55 o                         
   3   0   1          2.19          3.47         1.29 o                         
   4   0   1        304.56        320.21         8.59 o                         
   5   0   1         81.60         93.91         2.22 o                         
   6   0   1          1.77          1.69         0.17 o                         
   7   0   1          1.55          1.79         0.19 o                         
   8   0   1         11.29         11.67         0.51 o                         
  -8   1   1        101.05        102.90         3.45 o                         
  -7   1   1         23.87         23.71         0.60 o                         
  -6   1   1          6.03          5.67         0.36 o                         
  -5   1   1        134.61        138.63         3.13 o                         
  -4   1   1         88.81         82.54         2.63 o                         
  -2   1   1       4022.04       6119.53       213.57 o                         
  -1   1   1        409.74        437.43        16.64 o                         
   0   1   1         39.64         33.57         2.90 o                         
   1   1   1        762.10        680.50        24.62 o                         
   2   1   1        951.23        893.20        33.84 o                         
   3   1   1        270.19        286.35        15.41 o                         
   4   1   1        517.94        549.81        11.76 o                         
   5   1   1        105.39        109.68         2.58 o                         
   6   1   1         53.67         54.79         1.15 o                         
   7   1   1         67.55         68.04         1.76 o                         
  -8   2   1          7.79          6.78         0.56 o                         
  -7   2   1        188.53        190.84         4.30 o                         
  -6   2   1         93.92         96.68         2.30 o                         
  -5   2   1         25.44         28.59         0.80 o                         
  -4   2   1         21.56         19.43         0.70 o                         
  -3   2   1        204.17        220.33        13.21 o                         
  -2   2   1        878.48        919.56        34.56 o                         
  -1   2   1       4107.54       5176.15       610.70 o                         
   1   2   1        957.58        788.01        29.52 o                         
   3   2   1        983.25        931.19        52.31 o                         
   4   2   1         35.62         35.36         0.93 o                         
   5   2   1        160.25        158.20         3.62 o                         
   6   2   1        131.65        127.49         2.98 o                         
   7   2   1          1.33          1.40         0.24 o                         
  -7   3   1        176.88        173.07         3.93 o                         
  -6   3   1        104.47        105.76         2.47 o                         
  -5   3   1        321.94        322.22         7.04 o                         
  -4   3   1        270.38        272.45         5.63 o                         
  -3   3   1        422.57        478.49        23.43 o                         
  -2   3   1         32.79         36.38         5.20 o                         
  -1   3   1        138.09        142.30         5.91 o                         
   0   3   1        184.00        185.04         7.25 o                         
   1   3   1       1061.36       1009.11        29.44 o                         
   2   3   1        583.00        498.31        23.73 o                         
   3   3   1        419.08        438.58        18.19 o                         
   4   3   1        236.06        236.94         4.97 o                         
   5   3   1         35.77         38.80         1.08 o                         
   6   3   1          5.29          5.33         0.47 o                         
   7   3   1         53.75         55.87         1.47 o                         
  -7   4   1         65.19         61.45         1.57 o                         
  -6   4   1        274.27        273.96         5.92 o                         
  -5   4   1          3.71          2.93         0.27 o                         
  -4   4   1         91.25         93.42         2.09 o                         
  -3   4   1        905.11       1040.25        44.18 o                         
  -2   4   1       1707.32       1875.50        69.35 o                         
  -1   4   1        585.06        641.65        28.32 o                         
   0   4   1        490.65        506.37        15.94 o                         
   1   4   1       1195.46       1333.15        50.19 o                         
   2   4   1       1777.83       2122.50        74.30 o                         
   3   4   1         76.29         76.30         9.48 o                         
   4   4   1        116.35        116.04         2.55 o                         
   5   4   1        232.46        239.43         7.10 o                         
   6   4   1        144.76        149.31         3.44 o                         
  -7   5   1        182.19        175.00         5.71 o                         
  -6   5   1         41.43         36.58         1.05 o                         
  -5   5   1         11.72         12.06         0.73 o                         
  -4   5   1        214.96        224.40         6.62 o                         
  -3   5   1        169.57        169.27        15.25 o                         
  -2   5   1        398.24        411.84        23.84 o                         
  -1   5   1        274.75        307.80        18.61 o                         
   0   5   1        122.31        134.04         7.52 o                         
   1   5   1         65.56         65.50         8.01 o                         
   2   5   1        430.38        440.24        25.22 o                         
   3   5   1        225.80        217.83        18.11 o                         
   4   5   1        122.27        129.22         4.19 o                         
   5   5   1         14.43         15.10         0.86 o                         
   6   5   1        159.69        151.40         5.02 o                         
  -6   6   1         35.44         32.90         1.42 o                         
  -5   6   1          5.59          6.05         0.60 o                         
  -4   6   1        133.20        132.87         4.23 o                         
  -3   6   1         69.80         79.20        11.19 o                         
  -2   6   1         88.04         89.73        11.12 o                         
  -1   6   1        289.97        281.40        19.46 o                         
   1   6   1         19.81         22.97         5.58 o                         
   2   6   1        179.34        174.21        16.07 o                         
   4   6   1         40.11         40.95         1.59 o                         
   5   6   1        107.38        110.20         3.71 o                         
  -5   7   1         25.85         21.77         1.07 o                         
  -4   7   1         58.85         54.92         1.98 o                         
   4   7   1         49.05         47.37         1.81 o                         
   5   7   1          3.34          2.02         0.39 o                         
  -4   8   1         72.04         71.44         2.50 o                         
   4   8   1         52.80         54.13         2.28 o                         
  -3 -11   2          5.30          7.16         0.29 o                         
  -2 -11   2         44.29         46.00         1.08 o                         
  -1 -11   2         29.96         31.88         0.82 o                         
   0 -11   2          7.58          7.56         0.45 o                         
   1 -11   2         23.89         26.88         0.57 o                         
  -5 -10   2          5.35          6.65         0.39 o                         
  -4 -10   2         19.39         20.82         0.41 o                         
  -3 -10   2         65.16         62.42         1.56 o                         
  -2 -10   2         70.69         68.49         1.33 o                         
  -1 -10   2         30.61         27.95         0.65 o                         
   0 -10   2         27.24         28.53         0.66 o                         
   1 -10   2         22.54         24.42         0.59 o                         
   2 -10   2          0.10          0.03         0.10 o                         
   3 -10   2         66.10         61.67         1.19 o                         
   4 -10   2         55.55         58.70         1.94 o                         
  -6  -9   2         29.56         34.12         3.16 o                         
  -5  -9   2          6.21          4.72         0.21 o                         
  -4  -9   2         12.93         11.93         0.29 o                         
  -3  -9   2        111.37        118.42         2.21 o                         
  -2  -9   2         10.76         10.07         0.31 o                         
  -1  -9   2        212.97        211.64         2.96 o                         
   0  -9   2         26.91         25.62         0.50 o                         
   1  -9   2        130.85        129.66         1.87 o                         
   2  -9   2        313.77        330.46         5.05 o                         
   3  -9   2          2.93          1.77         0.14 o                         
   4  -9   2         16.82         13.93         0.24 o                         
   5  -9   2          7.15          4.85         0.18 o                         
  -6  -8   2         15.32         16.19         0.36 o                         
  -5  -8   2         23.96         24.12         0.50 o                         
  -4  -8   2         12.09         13.11         0.31 o                         
  -3  -8   2         47.14         45.86         0.70 o                         
  -2  -8   2         13.65         13.10         0.35 o                         
  -1  -8   2        399.37        389.37         5.32 o                         
   0  -8   2        183.72        183.29         2.59 o                         
   1  -8   2        345.04        336.04         4.21 o                         
   2  -8   2        124.13        124.64         1.66 o                         
   3  -8   2        183.83        179.17         2.14 o                         
   4  -8   2          3.18          2.11         0.13 o                         
   5  -8   2         46.28         45.96         0.70 o                         
   6  -8   2          2.40          3.00         0.21 o                         
  -7  -7   2          0.11         -0.10         0.13 o                         
  -6  -7   2         37.10         41.84         0.74 o                         
  -5  -7   2         92.74         88.31         1.21 o                         
  -4  -7   2          6.72          6.01         0.23 o                         
  -3  -7   2         59.04         60.20         1.08 o                         
  -2  -7   2         15.98         17.43         0.98 o                         
  -1  -7   2        288.93        289.46         6.31 o                         
   0  -7   2         44.06         45.57         1.22 o                         
   1  -7   2        269.17        274.19         6.01 o                         
   2  -7   2         21.55         23.18         0.45 o                         
   3  -7   2         44.65         50.49         0.71 o                         
   4  -7   2         65.87         71.01         0.93 o                         
   5  -7   2         41.16         43.27         1.09 o                         
   6  -7   2         33.76         30.55         0.48 o                         
  -7  -6   2         33.72         33.17         0.87 o                         
  -6  -6   2        223.34        232.92         5.08 o                         
  -5  -6   2        108.59        114.59         1.67 o                         
  -4  -6   2         23.10         21.75         0.59 o                         
  -3  -6   2         36.07         50.98         1.27 o                         
  -2  -6   2        113.92        114.71         2.59 o                         
  -1  -6   2          4.50          3.07         0.24 o                         
   0  -6   2        267.34        272.63         4.91 o                         
   1  -6   2         41.64         41.36         0.93 o                         
   2  -6   2        101.51        100.67         2.38 o                         
   3  -6   2         15.27         16.23         0.47 o                         
   4  -6   2         24.61         26.18         0.44 o                         
   5  -6   2         54.15         50.99         0.75 o                         
   6  -6   2          6.75          7.99         0.19 o                         
   7  -6   2         31.71         31.42         1.28 o                         
  -8  -5   2         14.61         13.30         0.56 o                         
  -7  -5   2         66.11         62.73         1.19 o                         
  -6  -5   2          8.35          8.84         0.39 o                         
  -5  -5   2         96.35         92.43         1.78 o                         
  -4  -5   2         61.26         72.58         1.70 o                         
  -3  -5   2        209.32        223.54         4.87 o                         
  -2  -5   2        287.65        268.26         5.82 o                         
  -1  -5   2         43.45         38.66         0.94 o                         
   0  -5   2        237.01        232.60         4.16 o                         
   1  -5   2        423.72        456.47         8.08 o                         
   2  -5   2        125.09        127.33         2.42 o                         
   3  -5   2        209.64        209.78         4.55 o                         
   4  -5   2        430.10        455.55         6.92 o                         
   5  -5   2         94.41        100.85         1.35 o                         
   6  -5   2         89.89         86.33         1.24 o                         
   7  -5   2         19.84         21.91         0.39 o                         
  -9  -4   2          6.78          7.03         0.34 o                         
  -8  -4   2         22.93         22.62         0.86 o                         
  -7  -4   2         49.33         49.81         1.19 o                         
  -6  -4   2         67.10         66.83         1.12 o                         
  -5  -4   2         85.46         82.74         3.21 o                         
  -4  -4   2        129.54        121.59         2.19 o                         
  -3  -4   2        670.58        691.91        16.06 o                         
  -2  -4   2        373.69        387.72        12.02 o                         
  -1  -4   2         64.88         65.84         2.46 o                         
   0  -4   2        273.79        266.99         8.23 o                         
   1  -4   2         35.44         34.02         0.75 o                         
   2  -4   2        145.92        159.75         2.97 o                         
   3  -4   2         44.84         45.70         1.18 o                         
   4  -4   2         21.66         24.03         0.77 o                         
   5  -4   2        269.74        268.94         3.37 o                         
   6  -4   2         13.40         14.67         0.29 o                         
   7  -4   2         27.65         26.57         0.57 o                         
   8  -4   2          3.11          3.95         0.26 o                         
  -9  -3   2          4.85          6.39         0.34 o                         
  -8  -3   2         37.04         37.51         1.33 o                         
  -7  -3   2        178.00        177.06         5.41 o                         
  -6  -3   2         73.92         81.35         2.97 o                         
  -4  -3   2        477.99        504.73         8.70 o                         
  -1  -3   2       1294.56       1627.45        55.67 o                         
   0  -3   2        882.51        813.67        68.89 o                         
   1  -3   2       1041.69       1379.84       115.32 o                         
   2  -3   2         95.56         89.32         3.63 o                         
   3  -3   2        303.31        307.16         6.64 o                         
   4  -3   2        291.30        313.11         6.69 o                         
   5  -3   2         22.10         21.86         0.47 o                         
   6  -3   2        217.51        221.22         3.04 o                         
   7  -3   2         35.79         36.01         0.75 o                         
   8  -3   2          5.56          4.59         0.26 o                         
  -9  -2   2          8.39          9.27         0.43 o                         
  -8  -2   2         37.55         38.02         1.33 o                         
  -7  -2   2         15.67         15.66         0.69 o                         
  -6  -2   2         89.32         80.95         3.02 o                         
  -5  -2   2        157.84        160.26         4.89 o                         
  -4  -2   2         35.69         36.55         0.80 o                         
  -1  -2   2       1032.92       1156.17        40.29 o                         
   1  -2   2        964.61        886.49        37.95 o                         
   2  -2   2         37.02         44.29         4.21 o                         
   3  -2   2        186.25        192.22         3.31 o                         
   4  -2   2         28.80         29.90         0.85 o                         
   5  -2   2        138.08        155.60         3.50 o                         
   6  -2   2         89.85         86.03         1.16 o                         
   7  -2   2          5.23          4.98         0.56 o                         
   8  -2   2         27.79         29.03         0.99 o                         
  -9  -1   2        128.70        131.31         4.02 o                         
  -8  -1   2         46.37         52.99         1.72 o                         
  -7  -1   2        127.39        126.13         2.87 o                         
  -6  -1   2         36.75         34.66         1.31 o                         
  -5  -1   2        264.90        283.27         6.12 o                         
  -2  -1   2         14.98         18.81         1.89 o                         
  -1  -1   2       1514.73       1172.02        46.42 o                         
   0  -1   2       1549.87       1475.65        54.07 o                         
   1  -1   2       1798.67       1511.16        62.19 o                         
   2  -1   2        506.19        530.99        20.59 o                         
   3  -1   2        105.10         97.78         2.20 o                         
   4  -1   2        487.01        519.14        10.91 o                         
   5  -1   2         70.81         78.57         1.92 o                         
   6  -1   2         62.65         61.76         0.97 o                         
   7  -1   2         58.82         55.15         1.20 o                         
   8  -1   2         50.72         50.36         1.63 o                         
  -9   0   2         24.77         24.52         0.86 o                         
  -8   0   2          0.04         -0.13         0.15 o                         
  -7   0   2          1.62          2.65         0.49 o                         
  -6   0   2         34.88         35.46         1.01 o                         
  -5   0   2        106.86        109.75         2.49 o                         
  -3   0   2         29.20         22.70         2.92 o                         
  -2   0   2        131.41        103.33         6.19 o                         
  -1   0   2        280.37        272.75        11.35 o                         
   0   0   2        286.23        209.04         9.42 o                         
   1   0   2       2157.76       1720.93        69.14 o                         
   2   0   2        279.04        302.50        12.92 o                         
   3   0   2        223.73        251.56         6.19 o                         
   4   0   2        538.95        575.99        10.07 o                         
   5   0   2          3.00          3.75         0.32 o                         
   6   0   2         62.87         65.54         1.74 o                         
   7   0   2        102.28         93.23         1.80 o                         
  -8   1   2         45.82         49.24         1.24 o                         
  -7   1   2        128.95        126.51         2.87 o                         
  -6   1   2         37.23         33.86         1.29 o                         
  -5   1   2        263.60        282.96         7.67 o                         
  -3   1   2        270.71        235.60        12.56 o                         
  -2   1   2         15.27         13.27         2.71 o                         
  -1   1   2       1513.21       1204.61        51.53 o                         
   0   1   2       1549.88       1162.47        53.19 o                         
   1   1   2       1803.32       1572.78        62.63 o                         
   2   1   2        500.72        542.34        20.14 o                         
   3   1   2        107.06        101.31         3.20 o                         
   4   1   2        486.61        503.59         8.93 o                         
   5   1   2         70.24         77.15         1.92 o                         
   6   1   2         63.77         64.01         1.64 o                         
   7   1   2         59.50         52.74         3.94 o                         
  -8   2   2         37.33         35.36         1.46 o                         
  -7   2   2         15.79         14.80         0.86 o                         
  -6   2   2         89.82         77.97         1.93 o                         
  -5   2   2        157.49        150.31         3.43 o                         
  -4   2   2         35.61         36.52         1.31 o                         
  -3   2   2        516.37        552.98        24.80 o                         
  -2   2   2         67.78         77.83         6.86 o                         
  -1   2   2       1038.15        862.06        35.95 o                         
   0   2   2       2507.19       2285.62        90.27 o                         
   1   2   2        961.17        918.13        32.27 o                         
   2   2   2         37.33         42.88         3.91 o                         
   3   2   2        186.78        192.84         4.03 o                         
   4   2   2         27.64         29.87         0.83 o                         
   5   2   2        138.09        149.90         3.48 o                         
   6   2   2         88.71         86.78         2.13 o                         
   7   2   2          5.08          5.06         0.51 o                         
  -8   3   2         37.23         37.72         1.55 o                         
  -7   3   2        178.03        173.86         5.63 o                         
  -6   3   2         73.54         70.85         1.94 o                         
  -4   3   2        480.20        494.43         9.85 o                         
  -3   3   2        772.40        911.23        38.30 o                         
  -2   3   2         85.87         81.93         7.99 o                         
  -1   3   2       1297.62       1318.94        52.09 o                         
   0   3   2        878.03        936.85        33.92 o                         
   1   3   2       1045.95       1053.43        41.69 o                         
   3   3   2        300.85        310.16         6.28 o                         
   4   3   2        292.22        307.30         6.36 o                         
   5   3   2         22.28         22.81         0.74 o                         
   6   3   2        218.07        218.14         4.94 o                         
  -7   4   2         49.17         49.39         1.85 o                         
  -6   4   2         68.22         68.25         1.72 o                         
  -5   4   2         83.77         78.56         2.14 o                         
  -4   4   2        128.73        116.57         2.61 o                         
  -3   4   2        673.53        722.56        17.97 o                         
  -2   4   2        376.93        403.40        21.98 o                         
  -1   4   2         65.63         76.66         7.93 o                         
   0   4   2        273.50        261.89        21.93 o                         
   1   4   2         36.29         38.69         5.85 o                         
   2   4   2        144.38        172.31        13.76 o                         
   3   4   2         45.09         44.93         1.60 o                         
   4   4   2         21.54         23.63         0.79 o                         
   5   4   2        268.33        267.57         5.92 o                         
   6   4   2         13.07         14.10         0.59 o                         
  -7   5   2         64.91         59.80         2.19 o                         
  -6   5   2          8.28          9.26         0.64 o                         
  -5   5   2         98.10         90.12         2.16 o                         
  -4   5   2         60.76         71.38         3.14 o                         
  -3   5   2        207.49        222.34        17.80 o                         
  -2   5   2        285.27        273.76        18.90 o                         
  -1   5   2         44.30         42.57         6.71 o                         
   0   5   2        240.77        231.96        10.67 o                         
   1   5   2        424.95        473.38        25.27 o                         
   2   5   2        124.42        130.06        12.96 o                         
   3   5   2        208.40        205.49         6.03 o                         
   4   5   2        432.63        453.84        13.90 o                         
   5   5   2         93.31        100.81         3.45 o                         
  -5   6   2        107.20        113.13         3.79 o                         
  -3   6   2         35.92         45.24         8.72 o                         
  -2   6   2        114.82        109.71        12.52 o                         
  -1   6   2          4.36          3.43         3.09 o                         
   1   6   2         41.60         39.45         7.26 o                         
   2   6   2        101.82         95.42        12.07 o                         
   3   6   2         15.11         18.67         0.90 o                         
   4   6   2         25.05         27.90         1.24 o                         
   5   6   2         54.83         52.29         1.98 o                         
  -5   7   2         92.50         85.30         2.97 o                         
  -4   7   2          6.78          6.09         0.56 o                         
   3   7   2         45.02         54.19         1.93 o                         
   4   7   2         66.28         71.59         2.54 o                         
  -4   8   2         12.23         12.91         0.77 o                         
   3   8   2        183.85        182.80         5.71 o                         
  -2 -11   3         12.66         13.95         0.41 o                         
  -1 -11   3          7.05          7.53         0.30 o                         
   0 -11   3          5.88          5.32         0.26 o                         
   1 -11   3         16.11         17.13         0.69 o                         
  -4 -10   3         37.32         35.38         0.75 o                         
  -3 -10   3         64.41         67.11         1.47 o                         
  -2 -10   3         26.19         26.77         0.63 o                         
  -1 -10   3        104.32        104.57         1.95 o                         
   0 -10   3         30.40         32.05         0.88 o                         
   1 -10   3          2.26          2.23         0.21 o                         
   2 -10   3          9.47         11.05         0.33 o                         
   3 -10   3          8.19          9.37         0.27 o                         
  -6  -9   3          2.40          3.57         0.26 o                         
  -5  -9   3         34.58         35.71         0.93 o                         
  -4  -9   3         49.31         48.74         1.07 o                         
  -3  -9   3         46.87         46.16         0.98 o                         
  -2  -9   3         21.90         25.15         0.64 o                         
  -1  -9   3         70.95         70.28         1.59 o                         
   0  -9   3          7.39          7.56         0.31 o                         
   1  -9   3         43.22         42.73         0.92 o                         
   2  -9   3         42.28         39.89         0.78 o                         
   3  -9   3         13.32         11.81         0.27 o                         
   4  -9   3          4.95          5.66         0.16 o                         
  -7  -8   3         28.50         32.01         0.80 o                         
  -6  -8   3          8.39          8.62         0.34 o                         
  -5  -8   3        108.39        123.69         1.96 o                         
  -4  -8   3         18.53         18.67         0.53 o                         
  -3  -8   3        166.47        150.35         2.41 o                         
  -2  -8   3         36.56         35.65         0.71 o                         
  -1  -8   3        249.58        253.77         3.53 o                         
   0  -8   3         87.91         88.81         1.35 o                         
   1  -8   3         14.00         15.29         0.73 o                         
   2  -8   3          3.61          3.79         0.22 o                         
   3  -8   3         80.70         74.60         1.12 o                         
   4  -8   3          2.13          1.83         0.10 o                         
   5  -8   3          7.69          7.10         0.17 o                         
  -7  -7   3         38.53         39.26         0.96 o                         
  -6  -7   3          1.86          2.32         0.17 o                         
  -5  -7   3        101.60         94.19         1.75 o                         
  -4  -7   3         32.08         32.52         0.77 o                         
  -3  -7   3        172.98        170.60         2.72 o                         
  -2  -7   3          9.71          8.73         0.36 o                         
  -1  -7   3        135.09        134.08         2.52 o                         
   0  -7   3         60.61         53.04         3.71 o                         
   1  -7   3         97.98         98.98         1.69 o                         
   2  -7   3         48.86         49.04         0.70 o                         
   3  -7   3        161.98        167.29         2.02 o                         
   4  -7   3        122.81        123.77         1.52 o                         
   5  -7   3         87.33         92.45         1.21 o                         
   6  -7   3          9.43          8.40         0.19 o                         
  -8  -6   3         62.84         60.10         1.98 o                         
  -7  -6   3          4.69          4.74         0.29 o                         
  -6  -6   3         17.51         19.22         0.61 o                         
  -5  -6   3         46.40         46.09         0.99 o                         
  -4  -6   3         35.55         37.39         1.05 o                         
  -2  -6   3         99.09        112.18         2.52 o                         
  -1  -6   3        117.59        107.70         2.08 o                         
   0  -6   3        122.73        121.10         2.33 o                         
   1  -6   3        350.40        348.47         6.14 o                         
   2  -6   3        127.15        121.53         2.35 o                         
   3  -6   3        123.30        121.72         1.49 o                         
   4  -6   3        309.27        308.60         3.58 o                         
   5  -6   3        127.47        139.10         1.65 o                         
   6  -6   3         45.76         45.33         0.61 o                         
  -8  -5   3          6.37          7.85         0.51 o                         
  -7  -5   3         30.77         28.73         0.77 o                         
  -6  -5   3        245.50        230.37         5.03 o                         
  -5  -5   3        224.72        209.03         6.68 o                         
  -4  -5   3        266.63        258.67         7.88 o                         
  -2  -5   3        763.83        788.61        21.76 o                         
  -1  -5   3        278.15        266.20         5.74 o                         
   0  -5   3          3.51          4.06         0.25 o                         
   1  -5   3        224.69        219.56         4.02 o                         
   2  -5   3        177.53        163.06         3.04 o                         
   3  -5   3        494.07        500.19        10.75 o                         
   4  -5   3        360.32        369.17         3.98 o                         
   5  -5   3         84.43         83.12         0.98 o                         
   6  -5   3         29.76         28.58         0.43 o                         
   7  -5   3         12.89         14.34         0.31 o                         
  -9  -4   3         19.83         17.99         0.64 o                         
  -8  -4   3         18.21         17.00         0.69 o                         
  -7  -4   3          8.96          9.10         0.54 o                         
  -6  -4   3         69.34         66.98         1.30 o                         
  -5  -4   3        438.81        451.89        13.26 o                         
  -4  -4   3        178.09        165.85         5.11 o                         
  -3  -4   3        145.81        138.66         4.46 o                         
  -2  -4   3        114.36        105.53         3.59 o                         
  -1  -4   3         24.17         19.07         0.94 o                         
   0  -4   3        882.56        898.74        16.04 o                         
   1  -4   3        213.62        205.61         5.37 o                         
   2  -4   3        112.46        120.33         2.25 o                         
   3  -4   3        552.42        555.21         9.67 o                         
   4  -4   3         76.76         78.53         1.84 o                         
   5  -4   3        188.83        186.08         2.06 o                         
   6  -4   3         44.01         44.50         0.63 o                         
   7  -4   3         63.13         65.96         1.20 o                         
  -9  -3   3          6.13          7.81         0.39 o                         
  -8  -3   3         16.33         16.09         0.69 o                         
  -7  -3   3        211.99        208.78         4.57 o                         
  -5  -3   3        122.67        113.42         3.76 o                         
  -4  -3   3        142.93        122.35         3.94 o                         
  -1  -3   3        168.46        184.28         8.61 o                         
   0  -3   3        271.47        309.84        13.23 o                         
   1  -3   3        300.99        315.93        16.72 o                         
   2  -3   3        348.90        350.42         5.09 o                         
   3  -3   3        107.58        106.28         1.72 o                         
   4  -3   3        215.73        233.12         7.16 o                         
   5  -3   3         22.16         20.11         0.32 o                         
   6  -3   3        306.03        310.94         3.84 o                         
   7  -3   3         55.11         53.58         1.00 o                         
  -9  -2   3         10.87         11.24         0.51 o                         
  -8  -2   3         76.60         74.48         2.41 o                         
  -7  -2   3         21.23         22.27         0.73 o                         
  -5  -2   3        139.46        141.93         4.50 o                         
  -4  -2   3         97.40        100.73         3.19 o                         
  -1  -2   3        350.32        312.61        13.25 o                         
   0  -2   3        757.47        679.83        26.86 o                         
   1  -2   3        157.33        138.90         8.43 o                         
   2  -2   3        231.41        231.95         4.67 o                         
   3  -2   3        688.26        665.11        11.74 o                         
   4  -2   3          8.11          7.44         0.39 o                         
   5  -2   3          7.39          7.70         0.20 o                         
   6  -2   3         49.79         49.13         0.67 o                         
   7  -2   3          0.73          0.96         0.12 o                         
  -9  -1   3          5.87          7.12         0.39 o                         
  -8  -1   3         20.31         21.25         0.86 o                         
  -7  -1   3          4.48          4.20         0.39 o                         
  -6  -1   3          1.62          1.16         0.26 o                         
  -5  -1   3         26.09         24.35         0.68 o                         
  -4  -1   3         28.25         23.89         0.90 o                         
  -2  -1   3        729.22        593.44        23.24 o                         
   0  -1   3       1979.66       1607.03        68.41 o                         
   1  -1   3         39.96         45.14         4.30 o                         
   2  -1   3        513.33        600.86        29.40 o                         
   3  -1   3        178.10        192.15         3.35 o                         
   4  -1   3        227.16        239.12         4.38 o                         
   5  -1   3          4.06          4.11         0.40 o                         
   6  -1   3         65.73         62.99         0.95 o                         
   7  -1   3         24.42         24.30         0.90 o                         
  -9   0   3          6.61          6.61         0.39 o                         
  -8   0   3          2.13          2.90         0.25 o                         
  -7   0   3        134.11        127.71         2.88 o                         
  -6   0   3        498.10        546.79        16.52 o                         
  -5   0   3        147.36        143.75         3.20 o                         
  -3   0   3        209.06        174.72         9.73 o                         
  -2   0   3       6094.10       6015.45       214.59 o                         
  -1   0   3       2047.98       1926.35        75.74 o                         
   0   0   3        465.59        456.12        18.43 o                         
   1   0   3        450.50        405.46        17.06 o                         
   2   0   3        619.57        655.45        36.56 o                         
   3   0   3          0.63          1.00         0.14 o                         
   4   0   3          0.01          0.66         0.21 o                         
   5   0   3        188.44        184.67         3.36 o                         
   6   0   3         57.67         57.19         0.83 o                         
   7   0   3          1.77          0.99         0.30 o                         
  -9   1   3          6.01          6.30         0.34 o                         
  -8   1   3         20.21         20.47         0.63 o                         
  -7   1   3          4.07          3.33         0.41 o                         
  -6   1   3          1.52          1.11         0.30 o                         
  -5   1   3         25.92         22.89         0.94 o                         
  -4   1   3         28.31         24.01         0.90 o                         
  -3   1   3        983.98        962.64        36.58 o                         
  -2   1   3        730.86        717.35        26.78 o                         
   0   1   3       1970.63       1717.79        71.89 o                         
   1   1   3         39.58         42.56         4.39 o                         
   2   1   3        515.69        609.50        23.91 o                         
   3   1   3        176.19        191.77         4.31 o                         
   4   1   3        225.60        241.86         4.73 o                         
   5   1   3          4.15          3.97         0.26 o                         
   6   1   3         66.23         62.82         1.63 o                         
   7   1   3         24.54         23.74         1.12 o                         
  -8   2   3         76.95         73.74         2.58 o                         
  -7   2   3         21.31         25.32         1.12 o                         
  -6   2   3        217.89        215.82         6.77 o                         
  -5   2   3        141.65        139.82         4.45 o                         
  -4   2   3         97.43        102.73         3.02 o                         
  -3   2   3        107.34        120.41         9.77 o                         
  -2   2   3        567.38        550.57        24.45 o                         
  -1   2   3        350.75        349.19        16.71 o                         
   0   2   3        749.74        724.10        28.17 o                         
   1   2   3        155.03        141.13         8.99 o                         
   2   2   3        232.28        222.23        12.86 o                         
   3   2   3        691.69        685.63        14.30 o                         
   4   2   3          8.62          7.22         0.39 o                         
   5   2   3          7.36          7.69         0.51 o                         
   6   2   3         50.50         49.45         1.35 o                         
   7   2   3          0.72          0.56         0.30 o                         
  -8   3   3         16.35         16.52         0.86 o                         
  -7   3   3        213.67        215.66         6.68 o                         
  -6   3   3        164.89        171.88         5.45 o                         
  -5   3   3        124.81        117.93         3.76 o                         
  -4   3   3        142.58        127.38         3.73 o                         
  -3   3   3        157.73        149.75        12.23 o                         
  -2   3   3        114.20        116.46         9.99 o                         
  -1   3   3        168.01        155.84        11.39 o                         
   0   3   3        272.99        262.03        15.03 o                         
   1   3   3        301.12        288.95        15.47 o                         
   2   3   3        352.57        352.14        10.57 o                         
   3   3   3        106.76        103.88         2.38 o                         
   4   3   3        216.60        231.46         8.28 o                         
   5   3   3         22.41         19.90         0.62 o                         
   6   3   3        308.14        298.28         6.75 o                         
   7   3   3         55.41         50.71         1.89 o                         
  -7   4   3          8.54          7.85         0.60 o                         
  -6   4   3         69.13         68.50         2.37 o                         
  -5   4   3        436.96        440.71        20.37 o                         
  -4   4   3        178.48        164.44         4.83 o                         
  -3   4   3        145.92        142.91         4.22 o                         
  -2   4   3        113.44        106.99        10.59 o                         
  -1   4   3         23.56         15.89         4.25 o                         
   0   4   3        880.57        863.69        36.56 o                         
   1   4   3        213.48        217.97        15.39 o                         
   2   4   3        114.20        119.45         7.32 o                         
   3   4   3        553.45        550.79        17.81 o                         
   4   4   3         76.96         81.45         2.76 o                         
   5   4   3        189.62        185.23         4.33 o                         
   7   4   3         61.69         63.66         2.24 o                         
  -7   5   3         30.39         25.12         1.16 o                         
  -6   5   3        245.80        230.39         7.21 o                         
  -5   5   3        226.53        215.08         6.64 o                         
  -4   5   3        266.56        258.84         7.35 o                         
  -3   5   3        178.34        164.20        15.34 o                         
  -2   5   3        765.06        661.11        34.95 o                         
  -1   5   3        278.96        266.44        18.11 o                         
   0   5   3          3.16          3.53         1.76 o                         
   1   5   3        226.40        226.98        17.08 o                         
   2   5   3        178.60        161.77        15.42 o                         
   3   5   3        492.42        502.46        15.18 o                         
   4   5   3        360.76        364.67        11.36 o                         
   5   5   3         84.38         81.61         2.89 o                         
  -3   6   3         30.60         24.05         6.87 o                         
  -2   6   3         99.53        104.95        12.46 o                         
  -1   6   3        118.78        108.18        11.91 o                         
   1   6   3        349.70        324.60        22.95 o                         
   3   6   3        122.13        120.69         4.01 o                         
   4   6   3        309.32        304.49         9.54 o                         
   3   7   3        163.74        175.21         5.40 o                         
   4   7   3        123.43        124.03         4.19 o                         
   2   8   3          3.85          3.43         0.43 o                         
  -4 -10   4         25.89         24.74         0.94 o                         
  -3 -10   4         20.71         20.46         0.64 o                         
  -2 -10   4         26.95         29.11         0.64 o                         
  -1 -10   4         23.35         25.15         0.58 o                         
   0 -10   4          3.15          2.40         0.58 o                         
   1 -10   4         14.07         14.50         0.73 o                         
   2 -10   4          9.57          8.91         0.34 o                         
  -6  -9   4         68.34         70.77         2.24 o                         
  -5  -9   4         53.84         52.61         1.65 o                         
  -4  -9   4         14.44         14.01         0.48 o                         
  -3  -9   4         22.06         20.55         0.54 o                         
  -2  -9   4         97.07        103.46         1.95 o                         
  -1  -9   4         13.96         14.00         0.57 o                         
   0  -9   4         33.97         35.07         1.29 o                         
   1  -9   4         12.17         11.22         0.37 o                         
   2  -9   4          0.79          0.57         0.12 o                         
   3  -9   4         13.09         13.01         0.30 o                         
  -7  -8   4         28.49         30.34         1.03 o                         
  -6  -8   4         53.50         54.69         1.29 o                         
  -5  -8   4         19.09         17.54         0.61 o                         
  -4  -8   4          1.89          1.92         0.20 o                         
  -3  -8   4         24.41         26.09         0.71 o                         
  -2  -8   4          5.29          5.53         0.59 o                         
  -1  -8   4        165.55        157.54         2.91 o                         
   0  -8   4          0.53          0.45         0.17 o                         
   1  -8   4          9.21          8.05         0.35 o                         
   2  -8   4         11.38         12.03         0.37 o                         
   3  -8   4         17.61         20.09         0.39 o                         
   4  -8   4         17.31         16.91         0.29 o                         
   5  -8   4         42.39         39.32         4.95 o                         
  -7  -7   4         18.85         18.21         0.53 o                         
  -6  -7   4          0.46          0.43         0.14 o                         
  -5  -7   4         53.09         51.79         1.07 o                         
  -4  -7   4        183.55        187.13         3.41 o                         
  -3  -7   4        100.37         99.06         1.91 o                         
  -2  -7   4         19.02         20.07         0.58 o                         
  -1  -7   4         27.23         24.64         0.78 o                         
   0  -7   4        139.32        134.30         2.24 o                         
   1  -7   4        169.80        164.30         2.16 o                         
   2  -7   4        102.91         97.95         1.17 o                         
   3  -7   4         74.96         78.66         1.00 o                         
   4  -7   4         45.08         45.77         0.74 o                         
   5  -7   4         14.74         15.36         0.27 o                         
  -8  -6   4         13.04         12.10         0.36 o                         
  -7  -6   4          4.54          6.05         0.30 o                         
  -6  -6   4         21.38         23.00         0.67 o                         
  -5  -6   4        102.06        104.39         1.97 o                         
  -4  -6   4         26.26         28.29         0.71 o                         
   0  -6   4         69.82         71.36         2.88 o                         
   1  -6   4         94.91         97.41         2.45 o                         
   2  -6   4         11.48         10.15         0.23 o                         
   3  -6   4         87.66         88.87         1.12 o                         
   4  -6   4          3.46          3.82         0.16 o                         
   5  -6   4         95.41         97.28         1.17 o                         
   6  -6   4         35.69         33.94         0.46 o                         
  -8  -5   4          5.38          5.62         0.34 o                         
  -7  -5   4          0.08          0.39         0.14 o                         
  -6  -5   4        228.73        226.76         4.91 o                         
  -5  -5   4        122.91        112.63         3.80 o                         
  -4  -5   4         10.12          9.27         0.56 o                         
  -3  -5   4         34.15         35.48         1.37 o                         
  -2  -5   4          7.94          6.01         0.64 o                         
  -1  -5   4         39.43         39.97         1.72 o                         
   0  -5   4        470.26        476.67        14.23 o                         
   1  -5   4        181.73        181.02         4.14 o                         
   2  -5   4         63.99         60.93         1.32 o                         
   3  -5   4        111.60        106.79         1.18 o                         
   4  -5   4        166.25        171.62         2.05 o                         
   5  -5   4         70.46         74.95         0.93 o                         
   6  -5   4          9.93          9.09         0.17 o                         
  -9  -4   4          7.11          7.25         0.34 o                         
  -8  -4   4         55.27         52.90         2.92 o                         
  -7  -4   4         17.72         18.13         0.47 o                         
  -6  -4   4         82.25         81.71         1.90 o                         
  -5  -4   4        194.11        181.11         5.68 o                         
  -4  -4   4         27.24         26.07         1.03 o                         
  -3  -4   4        286.64        282.48         8.64 o                         
  -2  -4   4         24.17         24.29         0.73 o                         
  -1  -4   4          4.62          4.20         0.29 o                         
   0  -4   4        174.02        202.11         6.55 o                         
   1  -4   4        348.40        356.74         9.57 o                         
   2  -4   4        178.66        170.08         3.09 o                         
   3  -4   4        254.78        231.96         7.90 o                         
   4  -4   4        218.04        215.10         2.37 o                         
   5  -4   4         51.71         53.85         0.66 o                         
   6  -4   4          8.81          9.41         0.23 o                         
   7  -4   4         19.41         18.14         0.37 o                         
  -9  -3   4         21.80         20.91         0.77 o                         
  -8  -3   4          0.68          0.34         0.17 o                         
  -7  -3   4         62.00         60.57         1.43 o                         
  -6  -3   4        129.66        121.87         3.84 o                         
  -5  -3   4        345.20        347.53        10.53 o                         
  -4  -3   4        270.14        248.27         7.71 o                         
  -3  -3   4        329.63        326.56        10.12 o                         
  -2  -3   4        534.51        520.68        16.06 o                         
  -1  -3   4        147.16        161.74         7.24 o                         
   0  -3   4        165.36        163.46         5.40 o                         
   1  -3   4         89.87         94.30         2.17 o                         
   2  -3   4        435.92        448.75         6.88 o                         
   3  -3   4         16.23         17.66         0.52 o                         
   4  -3   4        326.23        334.28         3.78 o                         
   5  -3   4         57.02         56.78         0.69 o                         
   6  -3   4         99.11         97.48         1.39 o                         
   7  -3   4         22.28         18.22         0.47 o                         
  -9  -2   4          3.09          3.90         0.30 o                         
  -8  -2   4          4.33          3.77         0.34 o                         
  -7  -2   4         87.37         87.64         1.96 o                         
  -5  -2   4         67.04         68.65         2.32 o                         
  -4  -2   4        358.91        344.60        10.26 o                         
  -2  -2   4        654.33        665.06        24.81 o                         
  -1  -2   4         17.87         16.75         2.71 o                         
   0  -2   4         24.13         25.60         1.78 o                         
   1  -2   4        372.79        393.39        34.52 o                         
   2  -2   4        353.44        379.71        11.03 o                         
   3  -2   4        155.76        164.10         2.99 o                         
   4  -2   4         66.39         59.58         1.64 o                         
   5  -2   4        443.74        434.93         5.33 o                         
   6  -2   4         90.16         90.84         1.19 o                         
   7  -2   4          2.64          2.48         0.30 o                         
  -9  -1   4        119.97        127.16         3.89 o                         
  -8  -1   4        172.71        171.85         5.24 o                         
  -7  -1   4        133.97        135.57         4.19 o                         
  -5  -1   4        431.24        424.82        12.84 o                         
  -4  -1   4        900.96        873.09        26.10 o                         
  -1  -1   4         42.59         42.13         4.39 o                         
   0  -1   4        488.88        511.31        20.87 o                         
   1  -1   4       1334.35       1468.04        32.86 o                         
   2  -1   4        771.14        802.51        14.40 o                         
   3  -1   4        443.06        427.37         7.07 o                         
   4  -1   4        219.10        231.63         4.60 o                         
   5  -1   4         44.18         43.43         0.60 o                         
   6  -1   4        167.92        164.96         2.18 o                         
   7  -1   4         12.93         12.89         0.42 o                         
  -9   0   4         38.88         37.69         1.29 o                         
  -8   0   4         11.23         10.34         0.42 o                         
  -7   0   4         54.14         56.71         2.43 o                         
  -6   0   4         17.41         17.60         0.86 o                         
  -5   0   4        141.74        150.90         3.35 o                         
  -4   0   4       3006.14       3237.70        84.46 o                         
  -3   0   4       1027.58       1028.24        38.10 o                         
  -2   0   4         31.55         28.12         3.91 o                         
  -1   0   4        251.10        221.67        12.01 o                         
   0   0   4       2220.42       2122.88        90.64 o                         
   1   0   4       1544.00       1831.85       285.50 o                         
   2   0   4          3.19          1.57         0.33 o                         
   3   0   4         62.74         64.36         1.32 o                         
   4   0   4          8.66          9.73         0.69 o                         
   5   0   4         67.83         64.23         0.83 o                         
   6   0   4          2.86          2.05         0.24 o                         
   7   0   4         17.69         15.62         0.82 o                         
  -9   1   4        120.95        124.32         3.89 o                         
  -8   1   4        171.70        168.53         3.76 o                         
  -7   1   4        133.57        132.08         3.00 o                         
  -6   1   4         66.57         61.45         2.15 o                         
  -5   1   4        424.80        422.64        12.83 o                         
  -3   1   4       1137.82       1086.65        41.71 o                         
  -1   1   4         43.22         41.14         5.04 o                         
   0   1   4        490.51        480.15        21.63 o                         
   1   1   4       1331.86       1331.78        58.80 o                         
   2   1   4        766.32        829.49        15.32 o                         
   3   1   4        443.05        420.63        10.18 o                         
   4   1   4        218.79        235.12         4.30 o                         
   5   1   4         44.45         42.91         1.05 o                         
   6   1   4        169.07        172.13         7.27 o                         
   7   1   4         12.73         11.89         0.73 o                         
  -8   2   4          4.24          4.10         0.28 o                         
  -7   2   4         87.28         85.94         2.04 o                         
  -6   2   4        101.37        100.53         3.36 o                         
  -5   2   4         67.02         69.04         2.32 o                         
  -4   2   4        356.80        332.41        19.51 o                         
  -3   2   4       1051.04       1099.09        43.94 o                         
  -2   2   4        652.17        664.91        29.27 o                         
  -1   2   4         18.15         19.79         3.86 o                         
   0   2   4         24.07         27.92         4.42 o                         
   1   2   4        371.43        431.31        19.62 o                         
   2   2   4        353.91        391.58         7.50 o                         
   3   2   4        153.40        167.95         3.08 o                         
   4   2   4         66.28         61.59         1.32 o                         
   5   2   4        442.34        420.21         7.69 o                         
   6   2   4         90.29         81.94         3.02 o                         
   7   2   4          2.75          2.19         0.30 o                         
  -8   3   4          0.63          0.51         0.26 o                         
  -7   3   4         61.37         63.57         2.24 o                         
  -6   3   4        130.29        125.02         4.06 o                         
  -5   3   4        343.84        340.43        10.49 o                         
  -4   3   4        272.00        259.41         9.63 o                         
  -3   3   4        331.28        342.06        20.42 o                         
  -2   3   4        537.26        533.77        26.43 o                         
  -1   3   4        146.95        159.38        12.09 o                         
   0   3   4        164.98        146.47        11.28 o                         
   1   3   4         89.49         92.21         8.32 o                         
   2   3   4        433.64        435.17        13.50 o                         
   3   3   4         15.57         16.82         0.59 o                         
   4   3   4        325.19        340.05         6.06 o                         
   5   3   4         57.87         55.15         1.26 o                         
   7   3   4         22.40         18.46         0.86 o                         
  -7   4   4         18.40         18.71         0.94 o                         
  -6   4   4         81.51         79.74         2.80 o                         
  -5   4   4        194.96        178.77         5.68 o                         
  -4   4   4         27.71         25.69         1.02 o                         
  -3   4   4        284.25        282.70        19.76 o                         
  -2   4   4         24.19         24.39         5.41 o                         
  -1   4   4          4.87          4.93         3.00 o                         
   0   4   4        174.24        180.31        13.61 o                         
   2   4   4        178.15        175.28         5.13 o                         
   3   4   4        254.09        240.65         7.26 o                         
   4   4   4        218.85        219.42         6.81 o                         
   5   4   4         51.48         52.07         1.54 o                         
   7   4   4         19.12         16.83         0.77 o                         
  -7   5   4          0.08         -0.04         0.21 o                         
  -6   5   4        229.24        219.96         7.03 o                         
  -5   5   4        122.82        119.19         3.75 o                         
  -4   5   4         10.24          9.35         0.56 o                         
  -3   5   4         33.86         35.01         7.39 o                         
  -2   5   4          7.82          5.88         3.82 o                         
  -1   5   4         39.50         34.55         6.66 o                         
   0   5   4        469.95        435.43        24.67 o                         
   1   5   4        179.98        171.95        15.77 o                         
   2   5   4         63.86         62.17         2.15 o                         
   3   5   4        112.20        109.11         3.58 o                         
   4   5   4        166.29        175.83         5.54 o                         
  -2   6   4        144.44        136.30        14.56 o                         
  -1   6   4        115.93        109.60        12.34 o                         
   2   6   4         11.32          9.95         0.69 o                         
   3   6   4         87.36         85.23         3.01 o                         
   4   6   4          3.52          3.47         0.43 o                         
   2   7   4        102.07        102.50         3.32 o                         
   3   7   4         75.27         75.97         2.71 o                         
  -3 -10   5          7.12          6.39         0.43 o                         
  -2 -10   5          5.66          4.81         0.29 o                         
  -1 -10   5         18.08         17.20         0.97 o                         
   0 -10   5          2.25          2.40         0.30 o                         
   1 -10   5         11.77         10.81         0.56 o                         
  -5  -9   5         66.64         68.14         3.83 o                         
  -4  -9   5         35.43         32.48         1.29 o                         
  -3  -9   5         13.81         14.29         0.77 o                         
  -2  -9   5          0.57          0.73         0.20 o                         
  -1  -9   5         39.40         42.66         1.15 o                         
   0  -9   5         47.97         48.49         1.25 o                         
   1  -9   5         11.00         11.41         0.73 o                         
   2  -9   5          2.06          1.88         0.14 o                         
   3  -9   5         20.63         18.85         0.77 o                         
  -7  -8   5          0.27          0.30         0.17 o                         
  -6  -8   5          2.84          3.21         0.23 o                         
  -5  -8   5         40.17         41.83         1.09 o                         
  -4  -8   5         14.70         16.53         0.62 o                         
  -3  -8   5         87.58         86.38         2.58 o                         
  -2  -8   5         34.14         35.07         0.81 o                         
  -1  -8   5        180.72        183.07         3.34 o                         
   0  -8   5          5.82          5.77         0.45 o                         
   1  -8   5         88.47         85.55         2.97 o                         
   2  -8   5        100.45         99.53         1.60 o                         
   3  -8   5          5.22          5.70         0.23 o                         
   4  -8   5          7.91          7.88         0.18 o                         
  -7  -7   5         13.64         15.31         0.47 o                         
  -6  -7   5          1.37          0.90         0.14 o                         
  -5  -7   5          5.35          4.20         0.35 o                         
  -4  -7   5        153.47        148.38         3.41 o                         
  -3  -7   5         93.34         91.86         1.78 o                         
  -2  -7   5          6.21          6.33         0.40 o                         
  -1  -7   5        157.18        142.11         2.64 o                         
   0  -7   5        120.95        120.44         2.41 o                         
   1  -7   5         36.24         34.52         0.88 o                         
   2  -7   5         87.34         84.67         1.30 o                         
   3  -7   5         36.10         33.88         0.57 o                         
   4  -7   5         22.35         23.36         0.36 o                         
   5  -7   5         37.57         40.23         0.77 o                         
  -8  -6   5         31.52         32.87         1.12 o                         
  -7  -6   5          4.22          4.10         0.28 o                         
  -6  -6   5         51.39         55.85         1.38 o                         
  -5  -6   5         23.62         25.24         1.16 o                         
  -4  -6   5         14.53         14.51         0.59 o                         
  -3  -6   5         57.98         55.47         1.94 o                         
  -2  -6   5          4.64          4.60         0.45 o                         
  -1  -6   5         51.36         51.39         1.51 o                         
   0  -6   5         14.29         15.10         0.74 o                         
   1  -6   5         65.04         64.59         1.06 o                         
   2  -6   5        106.10        107.61         1.61 o                         
   3  -6   5        131.36        128.22         1.67 o                         
   4  -6   5         69.37         65.63         0.83 o                         
   5  -6   5         34.05         35.18         0.45 o                         
  -8  -5   5         56.54         59.28         1.89 o                         
  -7  -5   5         28.58         28.83         0.77 o                         
  -6  -5   5        345.36        337.79         7.28 o                         
  -5  -5   5        172.82        151.93         3.76 o                         
  -4  -5   5        117.46        111.77         2.18 o                         
  -3  -5   5        100.15         87.90         2.85 o                         
  -2  -5   5         44.11         51.21         2.97 o                         
  -1  -5   5          0.23          1.33         0.43 o                         
   0  -5   5        141.69        128.43         4.54 o                         
   1  -5   5         50.72         49.70         2.28 o                         
   2  -5   5        287.51        280.79         3.56 o                         
   3  -5   5        121.89        128.27         1.77 o                         
   4  -5   5         33.10         33.79         0.48 o                         
   5  -5   5        109.20        110.58         1.31 o                         
   6  -5   5         28.73         29.58         0.50 o                         
  -9  -4   5          7.97          8.84         0.47 o                         
  -8  -4   5          9.93         10.75         0.36 o                         
  -7  -4   5        144.36        145.83         2.63 o                         
  -6  -4   5        248.26        237.10         4.41 o                         
  -5  -4   5         80.49         74.74         1.86 o                         
  -4  -4   5          5.15          6.09         0.43 o                         
  -3  -4   5        314.90        306.55         6.70 o                         
  -2  -4   5         43.37         44.35         1.20 o                         
  -1  -4   5         24.47         25.34         0.79 o                         
   0  -4   5        112.48        130.93         2.91 o                         
   1  -4   5        105.28        110.59         2.54 o                         
   2  -4   5        113.76        135.40        11.13 o                         
   3  -4   5         93.33         86.72         1.11 o                         
   4  -4   5          0.91          0.71         0.17 o                         
   5  -4   5         21.56         22.95         0.35 o                         
   6  -4   5         21.29         21.78         0.36 o                         
  -9  -3   5          6.19          6.48         0.34 o                         
  -8  -3   5          0.04          0.30         0.12 o                         
  -7  -3   5        160.08        151.91         3.29 o                         
  -6  -3   5        881.02        862.38        12.97 o                         
  -5  -3   5        182.17        186.98         5.89 o                         
  -4  -3   5         78.24         70.89         2.37 o                         
  -3  -3   5        418.11        398.41        12.05 o                         
  -2  -3   5        138.63        120.71         2.81 o                         
  -1  -3   5         55.43         60.67         1.61 o                         
   0  -3   5        204.11        205.23         5.84 o                         
   1  -3   5        207.52        210.66         4.46 o                         
   2  -3   5          2.50          2.63         0.38 o                         
   3  -3   5        421.53        437.24         5.92 o                         
   4  -3   5        458.26        475.04         4.82 o                         
   5  -3   5         49.88         47.24         0.62 o                         
   6  -3   5         23.45         23.98         0.40 o                         
  -9  -2   5         19.14         20.73         0.77 o                         
  -8  -2   5         31.92         33.93         1.20 o                         
  -7  -2   5          9.51          8.74         0.27 o                         
  -6  -2   5         60.58         56.82         1.43 o                         
  -5  -2   5        274.55        277.68         8.66 o                         
  -4  -2   5        198.54        188.19         5.64 o                         
  -3  -2   5         47.34         48.47         1.68 o                         
  -2  -2   5        301.65        312.70         6.70 o                         
  -1  -2   5       1566.04       1630.86        40.27 o                         
   0  -2   5        124.15        127.54         2.82 o                         
   1  -2   5        170.48        156.99         5.86 o                         
   2  -2   5        107.68        113.80         2.66 o                         
   3  -2   5        424.05        433.61         9.50 o                         
   4  -2   5         29.13         32.96         0.44 o                         
   5  -2   5         16.82         16.75         0.29 o                         
   6  -2   5         19.82         19.54         0.41 o                         
  -9  -1   5         22.77         23.23         0.86 o                         
  -8  -1   5        196.65        198.24         6.02 o                         
  -7  -1   5        294.39        293.17         5.19 o                         
  -6  -1   5         99.71        104.70         3.49 o                         
  -5  -1   5         16.93         14.16         0.69 o                         
  -4  -1   5        344.26        338.09        10.29 o                         
  -3  -1   5        145.39        147.52         4.55 o                         
  -2  -1   5        535.91        516.64        22.66 o                         
  -1  -1   5        142.62        159.03        10.09 o                         
   0  -1   5         39.76         42.59         1.22 o                         
   1  -1   5        269.65        292.09         6.11 o                         
   2  -1   5        425.02        452.14         8.87 o                         
   3  -1   5         47.51         50.75         1.40 o                         
   4  -1   5         27.80         26.98         0.40 o                         
   5  -1   5         79.42         78.16         1.05 o                         
   6  -1   5         19.92         19.64         0.62 o                         
   7  -1   5          1.04          1.16         0.21 o                         
  -9   0   5          0.11          0.13         0.17 o                         
  -8   0   5         15.14         16.31         0.73 o                         
  -7   0   5         94.61         93.75         1.75 o                         
  -6   0   5          4.94          4.46         0.32 o                         
  -5   0   5          6.33          7.27         0.33 o                         
  -4   0   5          7.77          9.61         0.51 o                         
  -3   0   5        207.33        221.70        13.26 o                         
  -2   0   5        239.74        247.76        14.09 o                         
  -1   0   5        281.83        306.59        16.11 o                         
   0   0   5       1760.76       1812.10       188.67 o                         
   1   0   5         12.78         15.32         0.78 o                         
   2   0   5        152.71        155.72         3.38 o                         
   3   0   5          1.63          1.22         0.41 o                         
   4   0   5         67.43         71.52         0.86 o                         
   5   0   5         11.69         12.04         0.41 o                         
   6   0   5         37.75         37.42         1.55 o                         
   7   0   5         31.17         27.59         1.07 o                         
  -9   1   5         23.24         22.33         0.82 o                         
  -8   1   5        197.00        194.56         4.30 o                         
  -7   1   5        293.08        301.88         5.23 o                         
  -6   1   5        100.27        105.52         3.45 o                         
  -5   1   5         16.49         13.99         0.69 o                         
  -3   1   5        145.71        145.62        11.21 o                         
  -2   1   5        538.47        547.94        25.15 o                         
  -1   1   5        144.33        130.24        10.27 o                         
   0   1   5         40.94         44.14         1.65 o                         
   1   1   5        271.10        286.68         6.10 o                         
   2   1   5        422.77        440.99        10.80 o                         
   3   1   5         47.99         49.35         1.39 o                         
   4   1   5         28.67         26.72         0.57 o                         
   5   1   5         79.07         75.99         2.20 o                         
   6   1   5         20.24         21.46         1.07 o                         
   7   1   5          0.96          0.77         0.21 o                         
  -8   2   5         31.73         31.19         0.86 o                         
  -7   2   5          9.90          9.07         0.41 o                         
  -6   2   5         61.07         57.58         1.40 o                         
  -5   2   5        277.21        285.03         8.67 o                         
  -4   2   5        198.69        171.96        13.76 o                         
  -3   2   5         47.14         47.74         6.80 o                         
  -2   2   5        303.65        299.93        18.16 o                         
   0   2   5        125.30        122.79         3.89 o                         
   1   2   5        173.08        159.80         5.09 o                         
   2   2   5        107.50        114.92         2.72 o                         
   3   2   5        424.19        430.07         9.47 o                         
   4   2   5         28.87         34.32         1.09 o                         
   5   2   5         16.49         15.56         0.69 o                         
   6   2   5         20.49         20.82         1.03 o                         
  -8   3   5          0.03          0.17         0.34 o                         
  -7   3   5        159.38        147.89         4.88 o                         
  -6   3   5        878.74        883.58        26.04 o                         
  -5   3   5        179.83        187.44         5.89 o                         
  -4   3   5         78.65         69.26         9.26 o                         
  -3   3   5        418.17        398.54        23.61 o                         
  -2   3   5        138.34        124.19        11.64 o                         
  -1   3   5         55.19         59.21         7.75 o                         
   0   3   5        203.46        202.35        14.33 o                         
   1   3   5        205.86        212.79        14.28 o                         
   3   3   5        420.29        421.96        14.53 o                         
   4   3   5        457.29        481.17        11.94 o                         
   5   3   5         49.30         41.61         1.72 o                         
   6   3   5         23.47         24.52         1.12 o                         
  -7   4   5        145.62        144.51         4.71 o                         
  -6   4   5        249.41        244.73         7.47 o                         
  -5   4   5         80.75         78.54         2.63 o                         
  -4   4   5          4.94          3.90         3.00 o                         
  -3   4   5        313.45        301.82        21.35 o                         
  -2   4   5         42.65         42.38         7.44 o                         
  -1   4   5         24.32         23.62         5.54 o                         
   0   4   5        112.40        127.41        11.78 o                         
   3   4   5         92.81         91.38         3.45 o                         
   4   4   5          0.96          0.51         0.51 o                         
   6   4   5         21.55         22.80         1.03 o                         
  -7   5   5         28.31         27.48         1.20 o                         
  -6   5   5        345.10        337.78        10.39 o                         
  -5   5   5        173.80        153.33         4.89 o                         
  -4   5   5        116.85        117.18         3.67 o                         
  -3   5   5        101.45         82.56        11.43 o                         
  -2   5   5         44.23         45.73         8.25 o                         
  -1   5   5          0.22          0.90         1.97 o                         
   0   5   5        142.13        124.71        13.01 o                         
   4   5   5         33.02         32.99         1.76 o                         
   6   5   5         28.77         30.59         1.16 o                         
  -4  -9   6         31.97         30.80         1.16 o                         
  -3  -9   6         15.89         14.42         0.77 o                         
  -2  -9   6         55.23         58.58         2.06 o                         
  -1  -9   6        144.62        142.24         3.18 o                         
   0  -9   6         32.26         29.82         0.88 o                         
   1  -9   6         14.47         13.43         0.69 o                         
   2  -9   6         33.25         34.47         1.25 o                         
  -6  -8   6         16.85         18.05         0.51 o                         
  -5  -8   6         55.21         51.85         1.28 o                         
  -4  -8   6         29.94         26.81         0.80 o                         
  -3  -8   6         72.01         74.72         2.63 o                         
  -2  -8   6          4.95          3.73         0.51 o                         
  -1  -8   6         37.74         34.20         1.01 o                         
   0  -8   6         31.36         28.89         0.90 o                         
   1  -8   6        127.97        123.46         4.02 o                         
   2  -8   6          2.59          2.21         0.15 o                         
   3  -8   6         10.93          9.52         0.29 o                         
  -7  -7   6          1.60          1.46         0.15 o                         
  -6  -7   6         21.69         22.11         0.67 o                         
  -5  -7   6         82.96         88.27         2.10 o                         
  -4  -7   6        147.66        146.34         5.34 o                         
  -3  -7   6         87.60         85.45         6.12 o                         
  -2  -7   6         44.59         40.61         1.72 o                         
  -1  -7   6         79.83         86.12         1.84 o                         
   0  -7   6         29.87         30.74         0.86 o                         
   1  -7   6         59.66         57.05         1.50 o                         
   2  -7   6        106.43        104.58         1.95 o                         
   3  -7   6          9.88          9.27         0.27 o                         
   4  -7   6         14.67         15.45         0.27 o                         
  -8  -6   6         14.24         14.25         0.56 o                         
  -7  -6   6         24.67         24.63         0.68 o                         
  -6  -6   6        111.01        110.75         2.47 o                         
  -5  -6   6         66.89         66.04         2.45 o                         
  -4  -6   6         90.65         85.84         2.13 o                         
  -3  -6   6        128.99        127.56         3.28 o                         
  -2  -6   6        105.84        105.82         3.75 o                         
  -1  -6   6         63.85         59.90         1.74 o                         
   0  -6   6          1.17          1.18         0.24 o                         
   1  -6   6         75.90         69.44         1.12 o                         
   2  -6   6         20.83         20.27         0.38 o                         
   3  -6   6         46.63         51.23         0.80 o                         
   4  -6   6         33.96         35.12         0.50 o                         
   5  -6   6          5.67          5.62         0.26 o                         
  -8  -5   6         48.84         49.50         1.59 o                         
  -7  -5   6         33.44         34.31         0.89 o                         
  -6  -5   6         34.45         33.83         0.75 o                         
  -5  -5   6         35.13         37.69         1.12 o                         
  -4  -5   6        153.85        152.31         2.84 o                         
  -3  -5   6         83.19         77.06         1.55 o                         
  -2  -5   6         12.98         14.04         0.50 o                         
  -1  -5   6         29.72         29.87         0.80 o                         
   0  -5   6         38.91         38.47         0.92 o                         
   1  -5   6         64.68         61.77         0.91 o                         
   2  -5   6         98.09         93.75         1.20 o                         
   3  -5   6         15.93         16.30         0.33 o                         
   4  -5   6          2.13          2.90         0.12 o                         
   5  -5   6         33.52         34.02         0.45 o                         
  -8  -4   6          2.38          2.88         0.23 o                         
  -7  -4   6         55.82         57.42         1.36 o                         
  -6  -4   6        100.41         93.05         1.79 o                         
  -5  -4   6        257.60        243.00         7.34 o                         
  -4  -4   6          6.59          4.07         0.33 o                         
  -3  -4   6         47.94         43.85         1.63 o                         
  -2  -4   6        128.17        130.17         3.05 o                         
  -1  -4   6          7.79          7.25         0.44 o                         
   0  -4   6        115.41        114.63         3.42 o                         
   1  -4   6        146.08        141.37         2.05 o                         
   2  -4   6         40.91         41.07         0.57 o                         
   3  -4   6         76.86         82.60         1.16 o                         
   4  -4   6         74.78         78.69         1.05 o                         
   5  -4   6         46.68         50.42         0.63 o                         
  -9  -3   6          1.17          0.99         0.13 o                         
  -8  -3   6        119.58        122.85         2.70 o                         
  -7  -3   6        145.63        143.62         2.54 o                         
  -6  -3   6        269.05        253.59         3.48 o                         
  -5  -3   6        244.86        227.63         9.25 o                         
  -4  -3   6        204.87        204.33         6.16 o                         
  -3  -3   6        107.50        109.15         3.49 o                         
  -2  -3   6         63.52         66.37         1.68 o                         
  -1  -3   6         15.40         16.06         0.59 o                         
   0  -3   6        252.27        267.63        11.60 o                         
   1  -3   6         89.35         94.36         2.25 o                         
   2  -3   6        134.58        140.60         1.85 o                         
   3  -3   6        127.36        128.41         1.60 o                         
   4  -3   6         30.22         32.08         0.45 o                         
   5  -3   6         10.00         11.42         0.23 o                         
   6  -3   6          5.18          4.96         0.23 o                         
  -9  -2   6          2.06          2.49         0.21 o                         
  -8  -2   6         30.12         27.40         2.19 o                         
  -7  -2   6         11.29         10.96         0.30 o                         
  -6  -2   6         30.55         27.86         0.52 o                         
  -5  -2   6         39.36         40.39         1.55 o                         
  -4  -2   6        152.16        151.37         4.67 o                         
  -3  -2   6          7.51          6.18         0.43 o                         
  -2  -2   6        224.89        221.78         6.32 o                         
  -1  -2   6         50.87         54.76         1.63 o                         
   0  -2   6        250.50        260.57         6.73 o                         
   1  -2   6        365.21        359.45        10.39 o                         
   2  -2   6         34.18         29.85         1.81 o                         
   3  -2   6        124.86        126.92         1.37 o                         
   4  -2   6         83.13         79.65         0.95 o                         
   5  -2   6         10.65         10.34         0.22 o                         
   6  -2   6          8.49          8.07         0.29 o                         
  -9  -1   6         33.88         37.34         1.25 o                         
  -8  -1   6         41.18         40.13         1.38 o                         
  -7  -1   6         58.97         60.04         1.13 o                         
  -6  -1   6         56.77         61.34         1.02 o                         
  -5  -1   6        209.28        220.76         6.85 o                         
  -4  -1   6        128.53        127.82         4.06 o                         
  -3  -1   6        416.21        442.66        13.23 o                         
  -2  -1   6        390.66        393.50        11.82 o                         
  -1  -1   6        278.63        267.52         5.40 o                         
   0  -1   6         14.71         14.54         0.55 o                         
   1  -1   6         59.43         62.70         1.63 o                         
   2  -1   6         31.00         29.76         1.63 o                         
   3  -1   6         36.73         38.05         0.51 o                         
   4  -1   6         83.09         75.04         0.98 o                         
   5  -1   6         27.52         27.43         0.52 o                         
   6  -1   6         29.28         27.06         2.60 o                         
  -9   0   6         13.06         12.53         0.56 o                         
  -8   0   6         16.05         14.33         0.64 o                         
  -7   0   6          2.06          1.78         0.16 o                         
  -6   0   6         43.80         45.51         0.80 o                         
  -5   0   6         96.82        101.00         2.33 o                         
  -4   0   6          1.29          0.77         0.21 o                         
  -3   0   6        514.09        518.27        38.57 o                         
  -2   0   6         63.54         78.18         5.73 o                         
  -1   0   6        567.49        576.44        16.42 o                         
   0   0   6         42.46         37.71         1.92 o                         
   1   0   6         22.18         22.62         0.77 o                         
   2   0   6         20.61         20.09         0.74 o                         
   3   0   6          0.83          1.54         0.10 o                         
   4   0   6          1.10          1.18         0.11 o                         
   5   0   6         47.08         43.17         3.59 o                         
   6   0   6         20.96         17.90         0.90 o                         
  -9   1   6         33.65         35.92         1.25 o                         
  -8   1   6         41.84         39.47         1.55 o                         
  -7   1   6         58.86         60.25         1.18 o                         
  -6   1   6         56.08         60.66         1.17 o                         
  -5   1   6        208.93        218.71         6.81 o                         
  -3   1   6        415.33        433.54        23.17 o                         
  -2   1   6        387.99        378.29        10.25 o                         
  -1   1   6        277.43        266.75        13.85 o                         
   0   1   6         14.97         16.32         0.57 o                         
   1   1   6         60.63         62.35         2.69 o                         
   2   1   6         30.09         31.25         0.99 o                         
   3   1   6         35.89         37.14         0.73 o                         
   4   1   6         83.12         75.48         1.57 o                         
   5   1   6         27.19         27.39         1.29 o                         
   6   1   6         29.83         29.64         1.16 o                         
  -9   2   6          2.05          2.14         0.17 o                         
  -8   2   6         29.78         27.34         1.25 o                         
  -7   2   6         10.90         10.62         0.44 o                         
  -6   2   6         30.53         28.31         0.67 o                         
  -5   2   6         39.90         40.13         1.55 o                         
  -4   2   6        153.68        140.83        12.89 o                         
  -3   2   6          7.59          6.78         3.35 o                         
  -2   2   6        225.72        218.91        15.95 o                         
  -1   2   6         51.73         57.59         7.57 o                         
   0   2   6        250.95        264.27         8.29 o                         
   1   2   6        365.04        358.25        12.68 o                         
   2   2   6         34.42         28.95         0.96 o                         
   3   2   6        123.14        124.21         2.44 o                         
   4   2   6         84.15         78.92         2.11 o                         
   5   2   6         10.34         10.81         0.82 o                         
   6   2   6          8.16          7.16         0.60 o                         
  -7   3   6        144.34        141.20         3.61 o                         
  -6   3   6        268.44        255.11         4.47 o                         
  -5   3   6        244.56        237.28         7.21 o                         
  -4   3   6        203.18        186.75        16.26 o                         
  -3   3   6        107.20        105.95        11.69 o                         
  -2   3   6         63.94         65.33         8.91 o                         
  -1   3   6         15.01         15.36         4.59 o                         
   0   3   6        256.60        267.06         7.62 o                         
   1   3   6         87.85         91.71         3.20 o                         
   2   3   6        134.88        137.97         6.09 o                         
   3   3   6        127.60        133.16         3.12 o                         
   4   3   6         30.92         33.33         1.80 o                         
   5   3   6         10.45         12.74         0.82 o                         
   6   3   6          5.45          5.49         0.47 o                         
  -7   4   6         55.56         55.69         2.06 o                         
  -6   4   6        100.38         96.28         3.19 o                         
  -5   4   6        256.58        248.84         7.65 o                         
  -3   4   6         47.12         42.73         8.12 o                         
  -2   4   6        128.40        124.59        13.26 o                         
  -1   4   6          7.67          5.66         3.56 o                         
   0   4   6        114.42        107.52        11.30 o                         
   1   4   6        144.44        137.38         7.54 o                         
   2   4   6         41.50         42.92         1.76 o                         
   3   4   6         76.69         84.46         3.36 o                         
  -6   5   6         34.82         34.53         1.37 o                         
  -5   5   6         35.61         36.90         1.46 o                         
  -4   5   6        154.82        152.67         4.88 o                         
   1   5   6         64.67         65.99         2.62 o                         
   2   5   6         98.32         97.69         3.66 o                         
   3   5   6         16.10         15.96         1.20 o                         
  -6   6   6        111.16        103.78         3.71 o                         
  -5   6   6         66.97         70.35         2.67 o                         
   2   6   6         20.82         19.87         1.29 o                         
   5   6   6          5.75          7.38         0.64 o                         
  -4  -9   7         15.21         17.64         0.94 o                         
  -3  -9   7         15.98         13.91         0.69 o                         
  -2  -9   7         15.51         14.72         0.73 o                         
  -1  -9   7        104.47         99.81         3.19 o                         
   0  -9   7          2.16          1.50         0.21 o                         
  -5  -8   7         28.13         25.27         0.68 o                         
  -4  -8   7         18.28         18.30         0.59 o                         
  -3  -8   7         80.80         80.55         2.76 o                         
  -2  -8   7         33.01         30.24         1.29 o                         
  -1  -8   7         27.01         26.84         1.20 o                         
   0  -8   7         34.95         37.19         1.00 o                         
   1  -8   7          8.84         10.85         0.60 o                         
   2  -8   7          6.51          5.75         0.43 o                         
  -7  -7   7         27.81         30.55         1.03 o                         
  -6  -7   7         51.75         50.62         1.20 o                         
  -5  -7   7          8.42          9.58         0.45 o                         
  -4  -7   7         24.54         27.43         0.94 o                         
  -3  -7   7          4.99          4.10         0.35 o                         
  -2  -7   7          4.18          4.76         0.56 o                         
  -1  -7   7        100.15        102.83         2.63 o                         
   0  -7   7         42.38         38.26         1.09 o                         
   1  -7   7        129.85        127.95         2.37 o                         
   2  -7   7         13.84         14.39         0.36 o                         
   3  -7   7         16.01         15.57         0.36 o                         
  -7  -6   7         86.11         94.37         2.12 o                         
  -6  -6   7         87.47         86.83         2.46 o                         
  -5  -6   7         36.76         34.24         1.07 o                         
  -4  -6   7        195.55        186.19         4.20 o                         
  -3  -6   7        177.29        171.73         7.72 o                         
  -2  -6   7         46.60         41.90         1.96 o                         
  -1  -6   7         23.95         24.56         0.99 o                         
   0  -6   7        345.12        333.15         6.12 o                         
   1  -6   7         64.15         62.62         0.91 o                         
   2  -6   7         38.86         36.76         0.67 o                         
   3  -6   7         11.88         11.64         0.25 o                         
   4  -6   7          0.82          1.21         0.19 o                         
  -8  -5   7          8.30         10.68         0.47 o                         
  -7  -5   7        106.95        112.45         2.52 o                         
  -6  -5   7         53.72         51.70         1.05 o                         
  -5  -5   7        303.82        291.12         6.42 o                         
  -4  -5   7        149.85        141.75         2.67 o                         
  -3  -5   7         29.76         27.00         0.70 o                         
  -2  -5   7        182.36        179.34         2.92 o                         
  -1  -5   7         74.49         71.83         1.28 o                         
   0  -5   7          1.12          0.89         0.11 o                         
   1  -5   7         96.81         96.18         1.33 o                         
   2  -5   7         18.34         16.74         0.35 o                         
   3  -5   7         80.06         85.62         1.12 o                         
   4  -5   7         31.52         33.73         0.48 o                         
  -8  -4   7         26.45         30.23         1.03 o                         
  -7  -4   7         39.58         41.10         1.00 o                         
  -6  -4   7          1.82          2.84         0.19 o                         
  -5  -4   7         23.11         23.79         0.77 o                         
  -4  -4   7        212.81        196.49         3.54 o                         
  -3  -4   7        293.69        282.67         7.33 o                         
  -2  -4   7         89.96         89.73         1.56 o                         
  -1  -4   7        270.89        268.02         4.91 o                         
   0  -4   7          3.74          3.33         0.22 o                         
   1  -4   7         20.80         20.55         0.37 o                         
   2  -4   7         21.92         24.59         0.42 o                         
   3  -4   7          7.70          7.66         0.20 o                         
   4  -4   7         14.63         13.65         0.25 o                         
   5  -4   7          3.95          4.29         0.14 o                         
  -8  -3   7         41.06         42.02         0.99 o                         
  -7  -3   7         35.85         32.97         0.67 o                         
  -6  -3   7         24.80         23.64         0.48 o                         
  -5  -3   7        118.71        113.88         2.12 o                         
  -4  -3   7        204.80        189.32         5.68 o                         
  -3  -3   7        149.70        144.54         4.63 o                         
  -2  -3   7         54.59         50.30         1.37 o                         
  -1  -3   7         74.89         76.78         1.94 o                         
   0  -3   7         23.79         25.57         0.58 o                         
   1  -3   7        145.48        145.64         1.93 o                         
   2  -3   7        149.16        144.29         1.78 o                         
   3  -3   7         63.52         61.62         0.72 o                         
   4  -3   7         18.94         23.07         0.37 o                         
   5  -3   7         35.51         36.41         0.61 o                         
  -9  -2   7          5.90          6.86         0.34 o                         
  -8  -2   7         20.29         19.11         0.71 o                         
  -7  -2   7         28.33         27.30         0.51 o                         
  -6  -2   7         44.21         46.09         0.79 o                         
  -5  -2   7         10.50         10.57         0.28 o                         
  -4  -2   7          6.62          8.54         0.60 o                         
  -3  -2   7         38.62         43.01         1.59 o                         
  -2  -2   7        257.41        274.81         8.48 o                         
  -1  -2   7         24.27         24.37         0.83 o                         
   0  -2   7        105.20        114.19         2.71 o                         
   1  -2   7         56.67         58.95         0.92 o                         
   2  -2   7         54.34         54.60         0.76 o                         
   3  -2   7        109.37        105.44         1.16 o                         
   4  -2   7          4.45          4.00         0.14 o                         
   5  -2   7         36.34         34.14         0.58 o                         
  -9  -1   7         26.82         27.44         0.94 o                         
  -8  -1   7          6.50          6.43         0.43 o                         
  -7  -1   7          1.56          1.49         0.12 o                         
  -6  -1   7        136.78        128.24         2.01 o                         
  -5  -1   7         14.35         12.50         0.47 o                         
  -4  -1   7         18.18         16.14         0.82 o                         
  -3  -1   7          6.87          8.02         0.51 o                         
  -2  -1   7         11.49         11.58         0.63 o                         
  -1  -1   7        310.25        316.56         8.17 o                         
   0  -1   7         10.34         14.30         0.61 o                         
   1  -1   7        171.58        181.05         2.56 o                         
   2  -1   7         13.23         14.95         0.27 o                         
   3  -1   7         23.10         26.06         0.37 o                         
   4  -1   7         15.12         15.20         0.34 o                         
   5  -1   7          5.80          6.46         0.30 o                         
  -9   0   7          0.03          0.56         0.17 o                         
  -8   0   7         21.64         27.04         1.03 o                         
  -7   0   7          2.55          2.42         0.26 o                         
  -6   0   7         53.18         51.25         0.79 o                         
  -5   0   7         47.20         45.36         1.27 o                         
  -4   0   7          7.82          7.08         0.51 o                         
  -3   0   7         16.57         20.33         0.94 o                         
  -2   0   7        364.89        364.56         9.87 o                         
  -1   0   7         67.03         60.88         3.40 o                         
   0   0   7         55.41         54.68         1.46 o                         
   1   0   7          0.00          0.33         0.21 o                         
   2   0   7        101.16         94.69         1.11 o                         
   3   0   7        138.50        128.31         1.89 o                         
   4   0   7        106.86        103.03         1.51 o                         
   5   0   7         58.07         60.24         2.15 o                         
  -9   1   7         26.79         26.71         0.94 o                         
  -8   1   7          6.39          6.78         0.43 o                         
  -7   1   7          1.59          1.76         0.22 o                         
  -6   1   7        135.62        127.91         2.01 o                         
  -3   1   7          7.24          8.19         3.35 o                         
  -2   1   7         11.29         10.39         0.59 o                         
  -1   1   7        310.97        313.61         8.68 o                         
   0   1   7         10.26         15.72         0.94 o                         
   1   1   7        171.78        173.59         3.50 o                         
   2   1   7         13.11         14.81         0.59 o                         
   3   1   7         23.06         25.97         0.51 o                         
   4   1   7         14.98         15.37         0.46 o                         
   5   1   7          5.93          6.26         0.60 o                         
  -9   2   7          6.05          6.65         0.34 o                         
  -8   2   7         20.28         20.26         0.77 o                         
  -7   2   7         28.39         27.97         0.87 o                         
  -6   2   7         44.13         46.55         0.93 o                         
  -5   2   7         11.10         11.11         0.47 o                         
  -4   2   7          6.38          8.06         4.25 o                         
  -3   2   7         37.86         41.59         7.22 o                         
  -2   2   7        258.61        273.48        19.05 o                         
  -1   2   7         24.60         27.18         5.67 o                         
   0   2   7        105.79        113.52         3.92 o                         
   1   2   7         55.65         56.68         1.24 o                         
   2   2   7         54.31         54.08         0.98 o                         
   3   2   7        109.73        103.27         2.07 o                         
   4   2   7          4.80          3.43         0.47 o                         
   5   2   7         35.73         33.53         1.33 o                         
  -8   3   7         41.96         42.21         1.42 o                         
  -7   3   7         35.69         33.50         0.91 o                         
  -6   3   7         24.23         24.18         0.70 o                         
  -5   3   7        119.75        113.21         3.75 o                         
  -2   3   7         54.47         44.16        10.66 o                         
   0   3   7         23.97         24.99         1.03 o                         
   1   3   7        145.39        145.70         3.43 o                         
   2   3   7        150.57        146.51         3.45 o                         
   3   3   7         62.43         59.61         1.64 o                         
   4   3   7         19.03         23.69         1.16 o                         
   5   3   7         35.27         37.39         1.42 o                         
  -7   4   7         40.12         38.41         1.63 o                         
  -6   4   7          1.82          2.02         0.34 o                         
  -5   4   7         22.56         22.41         1.07 o                         
  -2   4   7         89.06         85.21         2.84 o                         
  -1   4   7        271.17        265.78         8.09 o                         
   1   4   7         21.04         21.46         1.33 o                         
   2   4   7         21.76         24.08         1.50 o                         
   5   4   7          4.13          4.12         0.43 o                         
  -6   5   7         53.89         49.06         1.85 o                         
  -5   5   7        303.23        294.22         9.06 o                         
   2   5   7         19.01         17.51         1.24 o                         
  -5   6   7         37.13         33.90         1.33 o                         
  -4  -8   8         21.68         20.01         0.58 o                         
  -3  -8   8         46.14         46.53         1.68 o                         
  -2  -8   8         85.30         86.90         2.89 o                         
  -1  -8   8          9.09         10.21         0.64 o                         
   0  -8   8          5.86          5.62         0.43 o                         
  -6  -7   8          8.26          9.22         0.31 o                         
  -5  -7   8          1.38          1.50         0.26 o                         
  -4  -7   8         19.78         16.84         0.59 o                         
  -3  -7   8        109.57        106.77         2.49 o                         
  -2  -7   8         35.08         35.23         1.46 o                         
  -1  -7   8         22.79         22.19         1.12 o                         
   0  -7   8         24.58         23.96         1.12 o                         
   1  -7   8         28.65         26.74         0.76 o                         
   2  -7   8          2.35          1.84         0.26 o                         
  -7  -6   8         15.61         17.46         0.48 o                         
  -6  -6   8          6.54          5.94         0.25 o                         
  -5  -6   8         19.35         21.07         0.99 o                         
  -4  -6   8          7.31          5.78         0.42 o                         
  -3  -6   8         85.32         81.63         2.89 o                         
  -2  -6   8         49.28         48.96         2.34 o                         
  -1  -6   8         52.18         56.53         3.01 o                         
   0  -6   8         78.98         86.62         2.03 o                         
   1  -6   8         51.21         47.70         0.83 o                         
   2  -6   8         31.02         28.31         0.50 o                         
   3  -6   8          7.61          6.86         0.47 o                         
  -8  -5   8         17.07         17.95         0.64 o                         
  -7  -5   8         45.35         46.94         1.11 o                         
  -6  -5   8          3.37          2.69         0.30 o                         
  -5  -5   8          2.15          2.17         0.27 o                         
  -4  -5   8        198.62        197.28        12.62 o                         
  -3  -5   8        193.88        187.64         2.96 o                         
  -2  -5   8          5.07          5.04         0.21 o                         
  -1  -5   8         15.51         15.34         0.41 o                         
   0  -5   8         19.60         17.08         0.38 o                         
   1  -5   8         13.63         10.58         0.27 o                         
   2  -5   8         17.62         17.06         0.34 o                         
   3  -5   8         31.45         27.95         0.44 o                         
  -8  -4   8         19.68         21.12         0.73 o                         
  -7  -4   8         11.37         10.32         0.37 o                         
  -6  -4   8         29.88         30.92         0.58 o                         
  -5  -4   8          2.98          3.96         0.22 o                         
  -4  -4   8         70.34         70.13         1.39 o                         
  -3  -4   8         34.93         37.22         0.72 o                         
  -2  -4   8         32.59         33.56         0.63 o                         
  -1  -4   8         56.84         54.61         0.81 o                         
   0  -4   8         20.43         22.97         0.47 o                         
   1  -4   8         17.97         17.43         0.34 o                         
   2  -4   8          9.06          7.68         0.22 o                         
   3  -4   8          3.04          1.86         0.10 o                         
   4  -4   8         21.41         19.28         0.35 o                         
  -8  -3   8          7.80          7.33         0.28 o                         
  -7  -3   8         25.07         24.35         0.60 o                         
  -6  -3   8         51.18         50.28         0.87 o                         
  -5  -3   8         36.12         33.57         0.74 o                         
  -4  -3   8        134.49        134.96         2.49 o                         
  -3  -3   8        174.11        189.58         3.42 o                         
  -2  -3   8        264.67        264.79         4.11 o                         
  -1  -3   8         99.74         99.25         1.36 o                         
   0  -3   8        176.50        175.35         2.11 o                         
   1  -3   8          7.23          6.92         0.22 o                         
   2  -3   8         62.30         61.10         0.76 o                         
   3  -3   8          0.11          0.19         0.08 o                         
   4  -3   8         97.50         92.69         1.30 o                         
  -8  -2   8         67.18         68.54         1.25 o                         
  -7  -2   8         12.01         12.38         0.32 o                         
  -6  -2   8         99.38        105.32         1.52 o                         
  -5  -2   8         60.31         58.42         0.88 o                         
  -4  -2   8          1.75          1.58         0.25 o                         
  -3  -2   8        162.59        163.04         3.05 o                         
  -2  -2   8        618.47        640.54         8.63 o                         
  -1  -2   8        352.65        351.36         4.41 o                         
   0  -2   8          7.87          7.95         0.23 o                         
   1  -2   8        284.59        282.94         3.79 o                         
   2  -2   8          1.92          1.71         0.14 o                         
   3  -2   8         29.17         26.61         0.39 o                         
   4  -2   8         34.92         32.78         0.58 o                         
  -9  -1   8          3.52          5.40         0.30 o                         
  -8  -1   8         22.59         23.62         0.62 o                         
  -7  -1   8         16.07         11.48         0.31 o                         
  -6  -1   8         22.49         19.68         0.40 o                         
  -5  -1   8         15.09         14.52         0.33 o                         
  -4  -1   8         82.54         87.84         1.67 o                         
  -3  -1   8        124.23        119.10         2.23 o                         
  -2  -1   8        250.38        262.45         5.82 o                         
  -1  -1   8        207.70        214.83         4.74 o                         
   0  -1   8        233.38        230.85         2.93 o                         
   1  -1   8         81.67         78.51         1.01 o                         
   2  -1   8          6.44          5.23         0.18 o                         
   3  -1   8         83.31         86.77         1.15 o                         
   4  -1   8         24.23         25.52         0.43 o                         
  -9   0   8          0.46          0.34         0.13 o                         
  -8   0   8          7.29          7.89         0.47 o                         
  -7   0   8         39.33         39.29         0.77 o                         
  -6   0   8          0.64          1.12         0.18 o                         
  -5   0   8         42.91         46.24         0.91 o                         
  -4   0   8         26.86         22.92         0.47 o                         
  -3   0   8         77.92         79.18         1.98 o                         
  -2   0   8         79.01         73.05         1.80 o                         
  -1   0   8         88.28         96.04         1.85 o                         
   0   0   8          3.65          2.51         0.18 o                         
   1   0   8        101.31         98.45         1.33 o                         
   2   0   8          0.40          0.14         0.08 o                         
   3   0   8         11.06          8.79         0.24 o                         
   4   0   8          5.22          6.24         0.29 o                         
  -9   1   8          3.54          4.50         0.26 o                         
  -8   1   8         23.25         25.20         0.90 o                         
  -7   1   8         15.63         11.18         0.57 o                         
  -6   1   8         22.31         19.30         0.46 o                         
  -5   1   8         15.31         14.74         0.60 o                         
  -4   1   8         83.14         87.85         1.96 o                         
  -3   1   8        124.56        120.51         3.76 o                         
  -2   1   8        249.83        253.79         8.13 o                         
  -1   1   8        207.31        209.21         3.79 o                         
   0   1   8        232.14        227.67         3.19 o                         
   1   1   8         80.61         77.47         1.19 o                         
   2   1   8          6.42          5.74         0.22 o                         
   3   1   8         83.01         85.75         1.67 o                         
   4   1   8         23.95         25.28         0.63 o                         
  -8   2   8         66.61         69.99         2.20 o                         
  -7   2   8         12.09         12.68         0.52 o                         
  -6   2   8        100.39        108.83         2.40 o                         
  -5   2   8         59.30         55.48         1.85 o                         
  -4   2   8          1.72          1.66         0.14 o                         
  -3   2   8        162.45        161.22         5.02 o                         
  -2   2   8        617.90        643.50        19.17 o                         
  -1   2   8        354.21        349.85         7.52 o                         
   0   2   8          8.00          7.93         0.26 o                         
   1   2   8        282.64        273.23         5.03 o                         
   2   2   8          1.97          1.70         0.23 o                         
   3   2   8         29.38         26.98         0.79 o                         
   4   2   8         35.95         34.18         0.96 o                         
  -8   3   8          7.70          6.82         0.39 o                         
  -7   3   8         25.66         26.19         0.94 o                         
  -6   3   8         51.09         49.01         1.85 o                         
  -3   3   8        172.47        189.62         5.84 o                         
  -2   3   8        265.41        265.61         8.04 o                         
  -1   3   8         99.15         99.25         3.15 o                         
   0   3   8        174.42        171.04         3.82 o                         
   1   3   8          7.42          6.79         0.45 o                         
   2   3   8         62.78         61.97         1.65 o                         
   3   3   8          0.12          0.04         0.26 o                         
   4   3   8         97.56         96.00         3.06 o                         
  -6   4   8         30.05         31.37         0.84 o                         
  -5   4   8          3.03          3.73         0.47 o                         
  -2   4   8         32.84         32.51         1.20 o                         
  -1   4   8         56.87         53.84         1.81 o                         
   4   4   8         21.68         15.33         0.94 o                         
  -5   5   8          2.12          1.89         0.34 o                         
  -4   6   8          7.40          6.31         0.56 o                         
  -5  -7   9         18.90         17.69         0.82 o                         
  -4  -7   9         10.65         10.54         0.39 o                         
  -3  -7   9         28.96         27.53         1.12 o                         
  -2  -7   9         72.52         70.81         2.41 o                         
  -1  -7   9         40.43         41.22         1.50 o                         
   0  -7   9          6.36          5.49         0.43 o                         
  -6  -6   9          7.54          6.94         0.30 o                         
  -5  -6   9         10.03         10.00         0.60 o                         
  -4  -6   9          4.55          4.66         0.33 o                         
  -3  -6   9         32.13         32.01         0.93 o                         
  -2  -6   9         95.48         98.88         3.32 o                         
  -1  -6   9        126.87        123.49         2.76 o                         
   0  -6   9         56.23         51.05         1.24 o                         
   1  -6   9          8.28          8.11         0.22 o                         
  -7  -5   9          2.78          3.53         0.24 o                         
  -6  -5   9          1.88          1.54         0.17 o                         
  -5  -5   9          7.69         10.89         0.69 o                         
  -4  -5   9          1.19          0.94         0.14 o                         
  -3  -5   9         17.71         20.33         0.56 o                         
  -2  -5   9         61.26         62.66         1.10 o                         
  -1  -5   9         70.15         73.75         1.47 o                         
   0  -5   9         29.17         29.69         0.64 o                         
   1  -5   9          6.14          5.54         0.18 o                         
   2  -5   9         36.84         35.21         0.53 o                         
  -7  -4   9         23.71         27.92         0.71 o                         
  -6  -4   9         27.57         31.64         0.65 o                         
  -5  -4   9         30.59         27.97         0.63 o                         
  -4  -4   9        155.98        157.73         2.96 o                         
  -3  -4   9        101.71         99.16         1.65 o                         
  -2  -4   9         12.14         11.40         0.33 o                         
  -1  -4   9          9.42         10.06         0.25 o                         
   0  -4   9        169.27        163.30         3.43 o                         
   1  -4   9         24.19         23.57         0.47 o                         
   2  -4   9          3.28          4.13         0.15 o                         
   3  -4   9         34.87         32.63         1.44 o                         
  -8  -3   9          9.23         10.85         0.43 o                         
  -7  -3   9          9.00          7.34         0.24 o                         
  -6  -3   9         20.09         18.10         0.39 o                         
  -5  -3   9         73.64         67.30         1.12 o                         
  -4  -3   9         41.12         42.50         0.91 o                         
  -3  -3   9         34.08         35.78         0.81 o                         
  -2  -3   9         34.73         37.16         0.64 o                         
  -1  -3   9        159.72        158.77         2.09 o                         
   0  -3   9         82.95         82.82         1.06 o                         
   1  -3   9         19.28         18.86         0.33 o                         
   2  -3   9         24.25         25.65         0.43 o                         
   3  -3   9          8.38          8.83         0.17 o                         
  -8  -2   9         40.57         43.09         1.25 o                         
  -7  -2   9          4.77          5.50         0.18 o                         
  -6  -2   9         41.92         42.51         0.67 o                         
  -5  -2   9        105.00        101.77         1.64 o                         
  -4  -2   9        154.56        161.45         2.64 o                         
  -3  -2   9         26.35         24.68         0.51 o                         
  -2  -2   9        221.56        230.77         3.20 o                         
  -1  -2   9        142.30        147.52         2.10 o                         
   0  -2   9         42.73         43.16         0.57 o                         
   1  -2   9         21.18         22.45         0.49 o                         
   2  -2   9         20.32         20.95         0.37 o                         
   3  -2   9          3.93          3.97         0.12 o                         
  -8  -1   9          8.02          9.43         0.30 o                         
  -7  -1   9          6.45          6.15         0.21 o                         
  -6  -1   9         22.02         21.02         0.41 o                         
  -5  -1   9          2.21          2.17         0.30 o                         
  -4  -1   9         48.23         47.81         0.94 o                         
  -3  -1   9        112.14        117.20         1.68 o                         
  -2  -1   9        354.38        355.99         4.84 o                         
  -1  -1   9         87.25         86.54         1.27 o                         
   0  -1   9        117.57        116.15         1.44 o                         
   1  -1   9        142.07        135.00         1.65 o                         
   2  -1   9          2.13          2.52         0.12 o                         
   3  -1   9          8.57          9.49         0.21 o                         
  -8   0   9          0.10          0.21         0.09 o                         
  -7   0   9          1.37          0.73         0.13 o                         
  -6   0   9          4.02          6.15         0.22 o                         
  -5   0   9         59.85         56.06         1.28 o                         
  -4   0   9          0.13          0.49         0.16 o                         
  -3   0   9         11.08         11.88         0.26 o                         
  -2   0   9        110.90        108.43         1.72 o                         
  -1   0   9          5.36          4.48         0.15 o                         
   0   0   9        154.05        152.55         1.85 o                         
   1   0   9          6.23          6.48         0.20 o                         
   2   0   9         39.50         39.17         0.70 o                         
   3   0   9         11.66         11.33         0.45 o                         
  -8   1   9          8.14          9.78         0.47 o                         
  -7   1   9          6.61          6.86         0.27 o                         
  -6   1   9         22.12         20.45         0.78 o                         
  -5   1   9          1.97          2.20         0.32 o                         
  -4   1   9         48.31         47.45         0.91 o                         
  -3   1   9        112.67        118.68         1.85 o                         
  -2   1   9        354.61        357.74         7.59 o                         
  -1   1   9         87.98         85.38         1.41 o                         
   0   1   9        117.37        116.53         1.68 o                         
   1   1   9        141.03        136.29         1.79 o                         
   2   1   9          2.01          2.63         0.17 o                         
   3   1   9          8.43          8.86         0.40 o                         
  -8   2   9         41.11         45.57         1.42 o                         
  -7   2   9          4.86          5.49         0.24 o                         
  -6   2   9         42.55         42.44         1.05 o                         
  -4   2   9        155.23        161.24         4.30 o                         
  -3   2   9         26.64         24.71         0.75 o                         
  -2   2   9        220.95        229.35         6.22 o                         
  -1   2   9        143.24        145.56         3.31 o                         
   0   2   9         42.47         42.26         0.84 o                         
   1   2   9         21.03         21.80         0.94 o                         
   2   2   9         20.37         21.33         0.86 o                         
   3   2   9          3.70          3.73         0.47 o                         
  -8   3   9          9.20         10.00         0.43 o                         
  -7   3   9          8.89          7.59         0.43 o                         
  -6   3   9         20.33         16.44         0.94 o                         
  -5   3   9         73.20         66.80         2.37 o                         
  -3   3   9         34.72         37.37         1.33 o                         
  -2   3   9         34.47         37.50         1.33 o                         
  -1   3   9        159.65        158.57         4.93 o                         
   0   3   9         83.37         82.72         2.63 o                         
   3   3   9          8.33          7.59         0.60 o                         
  -6   4   9         27.35         31.09         1.12 o                         
  -5   4   9         30.49         27.23         1.16 o                         
  -2   4   9         12.22         11.76         0.56 o                         
  -1   4   9          9.60         10.34         0.51 o                         
  -5  -6  10          3.84          4.33         0.43 o                         
  -4  -6  10          4.27          3.99         0.34 o                         
  -3  -6  10         12.89         11.86         0.44 o                         
  -2  -6  10         50.64         51.28         1.81 o                         
  -1  -6  10         20.25         18.98         0.58 o                         
  -6  -5  10         11.74         10.49         0.31 o                         
  -5  -5  10          7.88          8.11         0.51 o                         
  -4  -5  10         27.51         30.52         1.40 o                         
  -3  -5  10         31.47         30.86         0.67 o                         
  -2  -5  10         16.83         17.41         0.44 o                         
  -1  -5  10          2.60          3.14         0.19 o                         
   0  -5  10         47.31         45.74         0.88 o                         
   1  -5  10         29.52         29.86         1.03 o                         
  -7  -4  10         14.27         17.68         0.60 o                         
  -6  -4  10          3.11          3.04         0.24 o                         
  -5  -4  10         46.50         44.04         0.85 o                         
  -4  -4  10         18.14         20.33         0.58 o                         
  -3  -4  10         15.17         15.07         0.42 o                         
  -2  -4  10         91.65         95.14         1.80 o                         
  -1  -4  10         38.54         35.38         0.65 o                         
   0  -4  10          8.43          8.61         0.26 o                         
   1  -4  10          0.38          0.36         0.05 o                         
  -7  -3  10          2.70          2.91         0.13 o                         
  -6  -3  10          7.41          6.96         0.22 o                         
  -5  -3  10         16.38         14.28         0.35 o                         
  -4  -3  10         26.10         28.31         0.70 o                         
  -3  -3  10         16.47         16.01         0.44 o                         
  -2  -3  10          0.78          1.44         0.12 o                         
  -1  -3  10         30.93         31.40         0.55 o                         
   0  -3  10         28.30         25.78         0.48 o                         
   1  -3  10         42.85         43.35         0.65 o                         
   2  -3  10         15.18         15.08         0.56 o                         
  -7  -2  10          4.91          5.61         0.18 o                         
  -6  -2  10          1.92          2.29         0.14 o                         
  -5  -2  10          8.04          8.89         0.24 o                         
  -4  -2  10        142.58        146.41         2.71 o                         
  -3  -2  10         67.53         66.36         1.03 o                         
  -2  -2  10         10.09         11.38         0.24 o                         
  -1  -2  10        194.63        197.28         2.53 o                         
   0  -2  10          5.96          6.17         0.17 o                         
   1  -2  10          3.92          5.46         0.16 o                         
   2  -2  10          1.72          1.52         0.08 o                         
  -8  -1  10         26.79         30.42         1.07 o                         
  -7  -1  10          5.90          4.64         0.16 o                         
  -6  -1  10          5.07          4.76         0.18 o                         
  -5  -1  10         35.38         35.96         0.64 o                         
  -4  -1  10         23.63         23.83         0.43 o                         
  -3  -1  10         42.49         43.75         0.69 o                         
  -2  -1  10          4.21          4.40         0.21 o                         
  -1  -1  10          7.39          7.09         0.19 o                         
   0  -1  10         27.16         27.72         0.41 o                         
   1  -1  10         18.82         17.23         0.29 o                         
   2  -1  10         31.43         29.13         0.84 o                         
  -8   0  10          4.19          3.35         0.26 o                         
  -7   0  10         20.14         20.68         0.53 o                         
  -6   0  10         54.52         61.05         1.13 o                         
  -5   0  10          6.34          6.59         0.26 o                         
  -4   0  10          0.17         -0.04         0.06 o                         
  -3   0  10        314.93        329.24         4.47 o                         
  -2   0  10        426.01        455.62         6.15 o                         
  -1   0  10         13.91         14.13         0.29 o                         
   0   0  10          2.79          3.28         0.25 o                         
   1   0  10         65.89         64.06         1.06 o                         
   2   0  10          9.19          9.83         0.64 o                         
  -8   1  10         26.26         28.31         0.99 o                         
  -7   1  10          5.91          4.56         0.24 o                         
  -6   1  10          5.15          5.13         0.24 o                         
  -5   1  10         34.80         34.68         0.71 o                         
  -4   1  10         23.40         23.43         0.45 o                         
  -3   1  10         43.32         44.25         0.89 o                         
  -2   1  10          4.30          4.43         0.24 o                         
  -1   1  10          7.16          6.98         0.23 o                         
   0   1  10         27.06         27.48         0.53 o                         
   1   1  10         18.40         17.21         0.41 o                         
   2   1  10         31.53         30.59         0.81 o                         
  -7   2  10          4.58          5.06         0.21 o                         
  -6   2  10          1.97          2.66         0.26 o                         
  -5   2  10          8.45          7.98         0.73 o                         
  -3   2  10         68.05         67.10         1.27 o                         
  -2   2  10         10.03         11.20         1.35 o                         
  -1   2  10        193.16        208.25         9.94 o                         
   0   2  10          5.77          6.23         0.33 o                         
   1   2  10          3.82          5.45         0.60 o                         
   2   2  10          1.65          1.20         0.30 o                         
  -7   3  10          2.67          2.70         0.26 o                         
  -6   3  10          7.47          7.59         0.43 o                         
  -3   3  10         16.35         15.71         0.69 o                         
  -2   3  10          0.72          1.11         0.21 o                         
  -1   3  10         31.39         30.71         1.12 o                         
   1   3  10         41.41         42.34         1.68 o                         
   2   3  10         15.35         15.75         0.99 o                         
  -6   4  10          3.06          2.96         0.26 o                         
   1   4  10          0.40          0.13         0.21 o                         
  -3  -5  11          8.02          6.95         0.30 o                         
  -2  -5  11          5.01          4.50         0.26 o                         
  -6  -4  11          4.25          4.93         0.30 o                         
  -5  -4  11          1.77          1.73         0.11 o                         
  -4  -4  11          8.73         10.96         0.27 o                         
  -3  -4  11          2.36          2.19         0.11 o                         
  -2  -4  11         24.41         25.39         0.46 o                         
  -1  -4  11         82.17         79.84         1.49 o                         
  -6  -3  11          2.63          3.42         0.19 o                         
  -5  -3  11          8.53          8.24         0.22 o                         
  -4  -3  11          1.63          2.37         0.14 o                         
  -3  -3  11         12.55         12.17         0.31 o                         
  -2  -3  11         10.54         10.61         0.22 o                         
  -1  -3  11         14.47         14.34         0.26 o                         
   0  -3  11         24.02         23.23         0.41 o                         
  -6  -2  11          1.94          2.17         0.15 o                         
  -5  -2  11          4.82          4.43         0.17 o                         
  -4  -2  11          1.41          1.37         0.11 o                         
  -3  -2  11         18.83         19.50         0.38 o                         
  -2  -2  11         30.90         32.85         0.65 o                         
  -1  -2  11         12.04         10.72         0.23 o                         
   0  -2  11         10.45         10.89         0.25 o                         
   1  -2  11         18.41         18.25         0.60 o                         
  -7  -1  11          7.22          7.55         0.30 o                         
  -6  -1  11         18.71         16.57         0.35 o                         
  -5  -1  11         18.42         21.31         0.39 o                         
  -4  -1  11          1.66          1.50         0.11 o                         
  -3  -1  11         17.82         20.99         0.40 o                         
  -2  -1  11         77.63         82.70         1.30 o                         
  -1  -1  11         43.58         45.11         0.69 o                         
   0  -1  11         59.36         58.67         0.78 o                         
   1  -1  11         38.61         40.68         3.23 o                         
  -7   0  11          3.62          5.04         0.20 o                         
  -6   0  11          0.14          0.30         0.07 o                         
  -5   0  11         10.05          7.76         0.26 o                         
  -4   0  11         16.66         16.23         0.33 o                         
  -3   0  11         44.06         43.83         0.74 o                         
  -2   0  11         32.65         33.86         0.60 o                         
  -1   0  11          0.00          0.01         0.06 o                         
   0   0  11          8.38          8.18         0.19 o                         
   1   0  11          3.50          3.77         0.43 o                         
  -7   1  11          7.26          8.54         0.39 o                         
  -6   1  11         18.73         16.59         0.69 o                         
  -5   1  11         18.31         20.13         0.73 o                         
  -4   1  11          1.67          1.81         0.15 o                         
  -3   1  11         17.53         20.48         0.47 o                         
  -2   1  11         77.29         80.78         1.51 o                         
  -1   1  11         42.69         44.78         0.87 o                         
   0   1  11         60.25         58.44         1.14 o                         
   1   1  11         39.48         47.73         1.68 o                         
  -6   2  11          2.04          1.80         0.21 o                         
  -3   2  11         18.87         19.51         0.57 o                         
  -2   2  11         30.94         33.67         0.86 o                         
  -1   2  11         12.48         11.24         0.47 o                         
   0   2  11         10.83         11.07         0.43 o                         
  -6   3  11          2.52          3.64         0.26 o                         
  -2   3  11         10.75         10.51         0.56 o                         
  -1   4  11         82.52         65.28         2.54 o                         
  -4  -3  12         41.75         44.65         1.38 o                         
  -3  -3  12         51.31         57.83         1.94 o                         
  -5  -2  12         22.89         30.30         2.53 o                         
  -4  -2  12          7.93          8.72         0.22 o                         
  -3  -2  12          0.57          0.67         0.12 o                         
  -2  -2  12          9.92         10.50         0.27 o                         
  -5  -1  12          5.48          4.57         0.15 o                         
  -4  -1  12        108.39        108.48         2.61 o                         
  -3  -1  12          1.64          1.76         0.09 o                         
  -2  -1  12          9.06          9.34         0.19 o                         
  -1  -1  12          5.63          6.43         0.30 o                         
  -5   0  12         22.77         30.79         1.07 o                         
  -4   0  12         10.24          9.49         0.23 o                         
  -3   0  12         22.39         25.37         0.51 o                         
  -2   0  12         34.56         33.68         0.65 o                         
  -5   1  12          5.60          4.63         0.26 o                         
  -3   1  12          1.64          1.29         0.21 o                         
  -2   1  12          9.09          9.22         0.31 o                         
  -5   2  12         23.23         29.16         1.12 o                         
                                                                                
